# Supplementary material for: Maternal care in Acanthosomatinae (Insecta: Heteroptera: Acanthosomatidae)—correlated evolution with morphological change
Source: BMC Evol Biol. 2015 Nov 19;15:258. doi: 10.1186/s12862-015-0537-4 (PMC4653913; doi:10.1186/s12862-015-0537-4)
Supplement: Additional file 3: — Format: XLS. Title: Species sequenced in the study, behavioral data, and condition of Pendergrast’s organ on the pregenital segments. Legend: Symbols: + (present), − (absent), R (reduced). 1This species is conspecific with Acanthosoma giganteum Matsumura, recently synonymized by Tsai & Rédei [53]; the junior synonymous name, A. giganteum, is frequently cited, and its mitochondrial gene of cytochrome oxidae subunit I (mtDNA-COI) is also available from GenBank (AB368853). 2An undescribed species closely related to S. javanensis Distant. Collection abbreviation: JFT– Jing-Fu Tsai’s coll. deposited in systematic laboratory of Hokkaido University, Sapporo, Japan; NKU– Department of Zoology and Developmental Biology, Nankai University, Tianjin, China. LC099108–LC099371: Genbank accession numbers. (XLS 56 kb) [file 12862_2015_537_MOESM3_ESM.xls]

## Sheet: 工作表1
Additional file 3. Species sequenced in the study, behavioural data, and condition of Pendergrast's organ on the pregenital segments. Symbols: + (present), − (absent), R (reduced). 1This species is conspecific with Acanthosoma giganteum Matsumura, recently synonymized by Tsai & Rédei [53]; the junior synonymous name, A. giganteum, is frequently cited, and its mitochondrial gene of cytochrome oxid…
Taxon	Voucher ID	Behaviour data	Pendergrast's organ	Locality	12S	16S	COI	18S	H3
Ingroup
Acanthosomatinae
Acanthosoma asahinai Ishihara	JFT62	No maternal care (present study)	VI (+), VII (+)	Taiwan: Chiayi	LC099121	LC099174	LC099279	LC099226	LC099332
Acanthosoma crassicaudum Jakovlev	JFT15	Unknow	VI (+), VII (+)	Japan: Hokkaido	LC099112	LC099165	LC099270	LC099217	LC099323
Acanthosoma denticaudum Jakovlev	JFT6	No maternal care; egg smearing (present study)	VI (+), VII (+)	Japan: Hokkaido	LC099113	LC099166	LC099271	LC099218	LC099324
Acanthosoma expansum Horváth	JFT1	No maternal care (present study)	VI (+), VII (+)	Japan: Hokkaido	LC099108	LC099161	LC099266	LC099213	LC099319
1Acanthosoma firmatum (Walker)	JFT22	With maternal care ([67], present study)	VI (+/−), VII (R)	Japan: Shikoku	LC099114	LC099167	LC099272	LC099219	LC099325
Acanthosoma forficula Jakovlev	JFT18	No maternal care (present study)	VI (+), VII (+)	Japan: Hokkaido	LC099115	LC099168	LC099273	LC099220	LC099326
Acanthosoma haemorrhoidale haemorrhoidale (L.)	JFT16	No maternal care [20]	VI (+), VII (+)	Finland: Korpilahati	LC099116	LC099169	LC099274	LC099221	LC099327
Acanthosoma haemorrhoidale angulatum Jakovlev	JFT17	No maternal care; egg smearing (present study)	VI (+), VII (+)	Japan: Hokkaido	LC099117	LC099170	LC099275	LC099222	LC099328
Acanthosoma ishiharai Yamamoto & Hayashi	JFT20	Unknow	VI (+), VII (+)	Japan: Honshu	LC099120	LC099173	LC099278	LC099225	LC099331
Acanthosoma labiduroides Jakovlev	JFT21	No maternal care; egg smearing (present study)	VI (+), VII (+)	Japan: Hokkaido	LC099122	LC099175	LC099280	LC099227	LC099333
Acanthosoma laevicorne Dallas	JFT63	Unknow	VI (+), VII (+)	Taiwan: Taichung	LC099123	LC099176	LC099281	LC099228	LC099334
Acanthosoma nigrodorsum Hsiao & Liu	NKU0152504	Unknow	VI (R), VII (R)	China: Hubei	LC099119	LC099172	LC099277	LC099224	LC099330
Acanthosoma sichuanense (Liu)	NKU0150206	Unknow	VI (+), VII (+)	Taiwan: Nantou	LC099125	LC099178	LC099283	LC099230	LC099336
Acanthosoma rufescens Dallas	NKU0151556	Unknow	VI (+), VII (+)	China: Guizhou	LC099124	LC099177	LC099282	LC099229	LC099335
Acanthosoma spinicolle Jakovlev	JFT19	No maternal care (present study)	VI (+), VII (+)	Japan: Hokkaido	LC099118	LC099171	LC099276	LC099223	LC099329
Cyphostethus tristriatus (F.)	JFT24	No maternal care; egg smearing [61]	VI (+), VII (+)	France: Renne	LC099130	LC099183	LC099288	LC099235	LC099341
Cyphostethus japonicus Hasegawa	JFT57	Unknow	VI (+), VII (+)	Japan: Honshu	LC099129	LC099182	LC099287	LC099234	LC099340
Elasmostethus amabilis Yamamoto	JFT27	Unknow	VI (+), VII (+)	Japan: Hokkaido	LC099133	LC099186	LC099291	LC099238	LC099344
Elasmostethus brevis Lindberg	JFT28	No maternal care (present study)	VI (+), VII (+)	Japan: Hokkaido	LC099134	LC099187	LC099292	LC099239	LC099345
Elasmostethus humeralis Jakovlev	JFT5	No maternal care; egg smearing (present study)	VI (R), VII (+)	Japan: Hokkaido	LC099135	LC099188	LC099293	LC099240	LC099346
Elasmostethus interstinctus (L.)	JFT29	No maternal care [20]; egg smearing (present study)	VI (+), VII (+)	Japan: Hokkaido	LC099136	LC099189	LC099294	LC099241	LC099347
Elasmostethus kerzhneri Yamamoto	JFT30	No maternal care (present study)	VI (+), VII (+)	Japan: Honshu	LC099137	LC099190	LC099295	LC099242	LC099348
Elasmostethus nubilus (Dallas)	JFT31	No maternal care (present study)	VI (+), VII (+)	Japan: Honshu	LC099131	LC099184	LC099289	LC099236	LC099342
Elasmostethus rotundus Yamamoto	JFT32	No maternal care (present study)	VI (+), VII (+)	Japan: Shikoku	LC099132	LC099185	LC099290	LC099237	LC099343
Elasmucha amurensis Kerzhner	JFT33	With maternal care ([10], present study)	VI (−), VII (−)	Japan: Hokkaido	LC099138	LC099191	LC099296	LC099243	LC099349
Elasmucha bovilla (Distant)	JFT65	With maternal care (present study)	VI (−), VII (−)	Taiwan: Chiayi	LC099148	LC099200	LC099306	LC099253	LC099359
Elasmucha broussonetiae Li & Zheng	NKU0152663	Unknow	VI (−), VII (−)	China: Shaanxi	LC099142	LC099194	LC099300	LC099247	LC099353
Elasmucha dorsalis (Jakovlev)	JFT4	With maternal care ([10], [56], present study)	VI (−), VII (−)	Japan: Hokkaido	LC099145	LC099197	LC099303	LC099250	LC099356
Elasmucha ferrugata (F.)	JFT58	With maternal care ([20], [42], [43])	VI (−), VII (−)	Czech Republic: Bohemia	LC099150	LC099202	LC099308	LC099255	LC099361
Elasmucha fieberi (Jakovlev)	JFT34	With maternal care ([20], [42], [54], [55])	VI (−), VII (−)	Japan: Hokkaido	LC099139	LC099192	LC099297	LC099244	LC099350
Elasmucha grisea (L.)	JFT35	With maternal care (several references reviewed by Hanelová & Vilímová [20])	VI (−), VII (−)	Finland: Konnevesi	LC099144	LC099196	LC099302	LC099249	LC099355
Elasmucha laeviventris Liu	NKU0152510	Unknow	VI (−), VII (−)	China: Hubei	LC099147	LC099199	LC099305	LC099252	LC099358
Elasmucha lateralis (Say)	JFT66	With maternal care ([99], [105])	VI (−), VII (−)	Canada: Quebec	LC099141	missing	LC099299	LC099246	LC099352
Elasmucha lineata (Dallas)	JFT64	With maternal care (John Horstman's flickr)	VI (−), VII (−)	Taiwan: Chiayi	LC099149	LC099201	LC099307	LC099254	LC099360
Elasmucha nipponica (Esaki & Ishihara)	JFT36	With maternal care (present study)	VI (−), VII (−)	Japan: Okinawa	LC099152	LC099204	LC099310	LC099257	LC099363
Elasmucha putoni Scott	JFT37	With maternal care ([19], [37], [38], [58], [86], present study)	VI (−), VII (−)	Japan: Hokkaido	LC099146	LC099198	LC099304	LC099251	LC099357
Elasmucha rufescens (Jakovlev)	NKU0153101	Unknow	VI (−), VII (−)	China: Tibet	LC099140	LC099193	LC099298	LC099245	LC099351
Elasmucha signoreti Scott	JFT2	With maternal care ([10], [40], [41], present study)	VI (−), VII (−)	Japan: Hokkaido	LC099151	LC099203	LC099309	LC099256	LC099362
Elasmucha sp. (Taiwan)	JFT59	With maternal care (present study)	VI (−), VII (−)	Taiwan: Hualien	LC099143	LC099195	LC099301	LC099248	LC099354
Lindbergicoris gramineus (Distant)	JFT23	No maternal care (present study)	VI (−), VII (+)	Japan: Honshu	LC099110	LC099163	LC099268	LC099215	LC099321
Lindbergicoris hochii (Yang)	NKU0152505	Unknow	VI (+), VII (+)	China: Hubei	LC099111	LC099164	LC099269	LC099216	LC099322
Lindbergicoris similis (Hsiao & Liu)	NKU0153102	Unknow	VI (+), VII (+)	China: Tibet	LC099109	LC099162	LC099267	LC099214	LC099320
Sastragala esakii Hasegawa	JFT26	With maternal care ([10], [36], [38], present study)	VI (−), VII (−)	Japan: Honshu	LC099126	LC099179	LC099284	LC099231	LC099337
2Sastragala sp. (javanensis complex)	NKU0154168	With maternal care (John Horstman's flickr)	VI (−), VII (−)	China: Yunnan	LC099127	LC099180	LC099285	LC099232	LC099338
Sastragala scutellata (Scott)	JFT25	With maternal care ([10], [38], present study)	VI (−), VII (−)	Japan: Shikoku	LC099128	LC099181	LC099286	LC099233	LC099339
Outgroup
Blaudusinae
Acrophyma cumingii (Westwood)	JFT44	Unknow	VI (+), VII (+)	Chile: Valaríso	LC099153	LC099205	LC099311	LC099258	LC099364
Lanopis rugosus Signoret	JFT40	Unknow	VI (+), VII (+)	Chile: Maule	LC099156	LC099208	LC099314	LC099261	LC099367
Phorbanta variabilis (Signoret)	JFT43	Unknow	VI (+), VII (+)	Chile: Magallanes	LC099157	LC099209	LC099315	LC099262	LC099368
Sinopla humeralis Signoret	JFT41	Unknow	VI (−), VII (R)	Chile: Los Ríos	LC099158	LC099210	LC099316	LC099263	LC099369
Sinopla perpunctatus Signoret	JFT42	With maternal care [68]	VI (−), VII (R)	Chile: Magallanes	LC099159	LC099211	LC099317	LC099264	LC099370
Ditomotarsinae
Ditomotarsus hyadesi Signoret	JFT39	No maternal care; egg smearing [100]	VI (+), VII (+)	Chile: Magallanes	LC099154	LC099206	LC099312	LC099259	LC099365
Ditomotarsus punctiventris Spinola	JFT46	Unknow	VI (+), VII (+)	Chile: Los Ríos	LC099155	LC099207	LC099313	LC099260	LC099366
Planois gayi (Spinola)	JFT45	Unknow	VI (+), VII (+)	Chile: La Araucania	LC099160	LC099212	LC099318	LC099265	LC099371
