# Supplementary material for: Maternal care in Acanthosomatinae (Insecta: Heteroptera: Acanthosomatidae)—correlated evolution with morphological change
Source: BMC Evol Biol. 2015 Nov 19;15:258. doi: 10.1186/s12862-015-0537-4 (PMC4653913; doi:10.1186/s12862-015-0537-4)
Supplement: Additional file 4: — Format: nexus. Title: Data matrix of aligned sequences for Bayesian analysis. (NEX 130 kb) [file 12862_2015_537_MOESM4_ESM.nex]

#NEXUS 
[MacClade 4.08 registered to YOSHIZAWA Kazunori, Hokkaido Univ]


BEGIN DATA;
	DIMENSIONS  NTAX=53 NCHAR=2295;
	FORMAT DATATYPE=DNA  MISSING=? GAP=- ;
MATRIX
[                                                10        20        30        40        50        60        70        80        90        100       110       120       130       140       150       160       170       180       190       200       210       220       230       240       250       260       270       280       290       300       310       320       330       340       350       360       370       380       390       400       410       420       430       440       450       460       470       480       490       500       510       520       530       540       550       560       570       580       590       600       610       620       630       640       650       660       670       680       690       700       710       720       730       740       750       760       770       780       790       800       810       820       830       840       850       860       870       880       890       900       910       920       930       940       950       960       970       980       990       1000      1010      1020      1030      1040      1050      1060      1070      1080      1090      1100      1110      1120      1130      1140      1150      1160      1170      1180      1190      1200      1210      1220      1230      1240      1250      1260      1270      1280      1290      1300      1310      1320      1330      1340      1350      1360      1370      1380      1390      1400      1410      1420      1430      1440      1450      1460      1470      1480      1490      1500      1510      1520      1530      1540      1550      1560      1570      1580      1590      1600      1610      1620      1630      1640      1650      1660      1670      1680      1690      1700      1710      1720      1730      1740      1750      1760      1770      1780      1790      1800      1810      1820      1830      1840      1850      1860      1870      1880      1890      1900      1910      1920      1930      1940      1950      1960      1970      1980      1990      2000      2010      2020      2030      2040      2050      2060      2070      2080      2090      2100      2110      2120      2130      2140      2150      2160      2170      2180      2190      2200      2210      2220      2230      2240      2250      2260      2270      2280      2290  ]
[                                                .         .         .         .         .         .         .         .         .         .         .         .         .         .         .         .         .         .         .         .         .         .         .         .         .         .         .         .         .         .         .         .         .         .         .         .         .         .         .         .         .         .         .         .         .         .         .         .         .         .         .         .         .         .         .         .         .         .         .         .         .         .         .         .         .         .         .         .         .         .         .         .         .         .         .         .         .         .         .         .         .         .         .         .         .         .         .         .         .         .         .         .         .         .         .         .         .         .         .         .         .         .         .         .         .         .         .         .         .         .         .         .         .         .         .         .         .         .         .         .         .         .         .         .         .         .         .         .         .         .         .         .         .         .         .         .         .         .         .         .         .         .         .         .         .         .         .         .         .         .         .         .         .         .         .         .         .         .         .         .         .         .         .         .         .         .         .         .         .         .         .         .         .         .         .         .         .         .         .         .         .         .         .         .         .         .         .         .         .         .         .         .         .         .         .         .         .         .         .         .         .         .         .         .         .         .         .         .         .         .         .         .         .         .         .         .         .         .         .         .         .         .         .         .         .         .         .         .         .     ]

Acanthosoma_expansum                    TTTCATTAGTATTAATAGTTATGCTCTTT-AAATTAAAAGAATTTGACGGTAATTTATCATTCCAGAGGAGCCTGTCCTTTAATCGATACCCCACGTTAAATTTTACCTT-GATTTTT--GCTTATATATCTCTGT-TATTA-GAGTGTTTTATTAGGATTTAATTCTCTTTTATTTTTTT-AAAAAATATATCAGGTCAAGGTTTAGCTATATTAAGG-TTGAGATGGGCTACATTTA-ATTTA-ATTATTGGATCTTTATT--ATTTATTTAGTAAAGTGAAATTGGATTTGGTTGTAATTTTTATTA-TATATTATCTATGATATTT-GTTCTATATTAAGGGCTTATTG--TATA-TTTATATTAAGTCTTACCTGCTCAATGATAAATTA--TTATTAAATAGCCGCAGTATTTTGACTGTGCAAAGGTAGCATAATCATTTGTCTTTTAATTGTGGACTTGTATGAATGGTTTGATGAAATATTTACTTTCTTTATATAAAA-TTAACTAATTTAATTTTTTAGTTAAAAAGCTGAAATAGTTTTAGAGGACGAGAAGACCCTATAGAATTTTATATTTTAATTATTAAT-T-TATTTTTGGTTATTTAATTTA-TTATTATATAT-TAGAATATTTTGTTGGGGTGACAGGGAAATTTATTTAACTTTCTTTATTTATATTTTATTAATATATATAT-TAATGATCCTATTTTATGGATTTT--AAGATTAAATTACCTTAGGGATAACAGCGTAATTTCTTTGGAGAGTTCTTATCGATAA-TGAAGTTTGCGACCTCGATGTTGGATTAAAATTAGTA-TTAGGTGTAGAAGCTTAA-TTTACTAGGTCTGTTCGACCTTTAAATTTTTACGGGGATATGGGCCGGAATAGCAGGAACAGCTATAAGATGAATTATTCGGATTGAATTAAGACAACCCAGATCTTTCATCGGAGATGATCAGATTTATAATGTAATTGTAACCGCACACGCCTTCATTATAATTTTTTTTATAGTAATACCAATTATAATTGGGGGTTTTGGTAACTGACTAGTTCCTTTAATAATTGGGGCACCTGACATAGCTTTTCCCCGAATAAATAATATAAGATTCTGACTTTTACCTCCTTCATTAACCTTATTATTAATTAGAAGATTGGCAGAATCTGGAGTAGGAACTGGTTGAACAGTTTATCCTCCTTTATCAAGYAATCTAGCCCACAGAGGAGTTTCAGTTGATTTAGCCATCTTTTCATTACATTTAGCAGGTGTATCTTCTATTTTAGGGGCTGTAAATTTTATTTCAACTATCTTAAATATACGACCTACTGGAATATTACCAGAGCGAGTCCCTTTATTTGTRTGATCAGTAGGGATTACTGCTTTATTACTTTTATTATCTCTACCTGTACTAGCAGGCGCTATTACAATATTACTAACTGATCGTAATTTTAATACATCATTCTTTGATCCTTCTGGGGGAGGTGATCCTTCTCAGTACGAGCTGACTTAAAGTGAAACCGCAAAAGGCTCAGTAAACCGGTCATAGTTTACCGGATATATGCCAC-TCACGTGGACAACTGTGGTAATTCTAGAGCTAATACATGCAACCAAGTCCCGACCAGCGATGGAAAGGACGCTTTTATTGGATCAAAACCATTCGCCCGGCCCCGCCCGGGCGTCTGCTT-GATGACTCTAGATAACACCACAGATCGCACGGTCATAGTACCGGCGACGTATCCGTCAAATGTCTGACTTATCAGCTGTCGATGGTAGACTCTGTGTCTACCATGGCGCTCACGGGTAACGGGGAATCAGGGTTCGATTCCGGAGAGGGAGCCTGAGAAACGGCTACCACATCCAAGGAAGGCAGCAGGCACGCAAATTACCCACTCCCGGCACGGGGAGGTAGTGACAAAAAATAACGATACGGGACTCATCCGAGGCCCCGTAATCGGAATGAGAACACCCTAAATCCTTTAACGAGGAGGTAAAGCTCCGAGGAAGCAACTGGCCACTAAGGCGGCGAGGAAGAGTGCTCCTGCCACGGGAGGAGTCAAGAAACCACACAGGTACAGGCCCGGGACCGTCGCCCTCAGGGAGATCAGGAGATACCAGAAGAGCACCGAACTTCTCATCAGGAAACTCCCTTTCCAGAGGCTGGTCAGGGAGATCGCTCAGGATTTTAAGACCGATCTCAGATTCCAGAGCTCTGCCGTAATGGCCCTGCAAGAAGCAAGCGAAGCGTACCTTGTAGGCCTTTTCGAGGACACTAACTTGTGCGCT   [2263]
Lindbergicoris_similis                  TTTCATTGGTATTAATAGCTATGTTCTTT-AAATTAAAAGAATTTGACGGTAATTTATCATTCCAGAGGAGCCTGTCCTTTAATCGATATTCCACGTTAAATTTTACCTA-TATTTT--AGCTTATATACCTCTGT-TATTA-GAGTGTTTTATTAGGAATTAATTCTCTTTTATTTTTTT-AAAATATATATCAGGTCAAGGTTTAGCAATATATAGG-TTGAGATGGGCTACATTTATATTTT-ATTATTGGATCTTT-TT--ATTTATTTAATAAAGTGAAATTGGATTTGGTTGTAATTTATATTA-TATTTTATTTATGATATTT-GTTCTATATTAAGGGCTTATTG--TATA-TTTATATTAAGTCTTACCTGCTCAATGATAT-TTA---TATTAAATAGCCGCAGTATTTTGACTGTGCAAAGGTAGCATAATCATTTGTCTTTTAATTGTGGACTTGTATGAATGGTTTGATGAGATATTAACTTTCTTTATATAAAA-ATAATTAATTTAATTTTTTAGTTAAAAAGCTAAAATAATCTTAGAGGACGAGAAGACCCTATAGAATTTTATAATTTAGTTATTAAT-T-TATTTTAGGTTATTTAATTTA-TTATTAAATAT-TGAATTATTTTGTTGGGGTGACAGGGAAATTTATTTAACTTTCTTTATTTATATTTTATTAATATATATAT-TTATGATCCTGTTTTATGGATATT--AAGATTAAATTACCTTAGGGATAACAGCGTAATTCTTTTGGAGAGTTCTTATCGATAA-AGGAGTTTGCGACCTCGATGTTGGATTAAAATTAGTT-TTAGGTGTAGGTGCTTAA--TTACTAGGTCTGTTCGACCTTTAAAATTTTACGGGGATATGAGCTGGGATAGTAGGAACAGCTATAAGATGAATTATTCGGATTGAATTAAGACAACCTAGCTCCTTTATTGGGGATGATCAAATTTATAATGTAGTAGTTACTGCCCACGCTTTTATTATAATCTTTTTTATAGTAATACCAATTATAATTGGTGGGTTTGGTAATTGATTAGTCCCTTTAATAATTGGAGCCCCTGATATAGCATTCCCACGAATAAATAATATAAGATTTTGACTTTTACCCCCTTCCCTAACATTATTATTAATTAGAAGATTAGCAGAATCTGGGGTGGGAACTGGTTGAACAGTTTATCCCCCATTATCAAGAAATTTAGCCCATAGAGGAGTATCTGTTGATCTAGCTATTTTTTCACTACATTTAGCAGGTGTATCATCTATTTTAGGAGCTGTAAATTTTATCTCAACTATTTTAAATATACGTCCTGTCGGAATATTACCTGAACGAGTACCTTTATTTGTATGATCAGTAGGAATTACTGCCTTATTGTTATTATTATCTTTACCTGTTCTAGCAGGAGCTATTACAATATTATTGACTGATCGTAATTTTAATACATCTTTTTTTGATCCCTCTGGTGGGGGAGACCCTTCTCAGTACGAGCTGACTTAAAGTGAAACCGCAAAAGGCTCAGTAAACCGGTCATAGTTTACCGGATATATGCCAC-TCACGTGGACAACTGTGGTAATTCTAGAGCTAATACATGCAACCAAGTCCCGACCAGCGATGGAAAGGACGCTTTTATTGGATCAAAACCATTCGCCCGGCCCCGCCCGGGCGTCTGCTT-GATGACTCTAGATAACACCACAGATCGCACGGTCATAGTACCGGCGACGTATCCGTCAAATGTCTGACTTATCAGCTGTCGATGGTAGACTCTGTGTCTACCATGGCGCTCACGGGTAACGGGGAATCAGGGTTCGATTCCGGAGAGGGAGCCTGAGAAACGGCTACCACATCCAAGGAAGGCAGCAGGCACGCAAATTACCCACTCCCGGCACGGGGAGGTAGTGACAAAAAATAACGATACGGGACTCATCCGAGGCCCCGTAATCGGAATGAGAACACCCTAAATCCTTTAACGAGGAGGTAAAGCTCCGAGGAAGCAACTGGCCACTAAGGCGGCGAGGAAGAGTGCTCCTGCCACGGGAGGAGTCAAGAAACCACACAGGTACAGGCCCGGGACCGTCGCCCTCAGGGAGATCAGGAGATACCAGAAGAGCACCGAACTTCTCATCAGGAAACTCCCTTTCCAGAGGCTGGTCAGGGAGATCGCTCAGGATTTTAAGACCGATCTCAGATTCCAGAGCTCTGCCGTAATGGCCCTGCAAGAAGCAAGCGAGGCGTACCTTGTAGGCCTTTTCGAGGACACTAACTTGTGCGCT   [2260]
Lindbergicoris_gramineus                TTTCATTGGTATTAATAGTTAAGGTCTTT-AAATTAAAAGAATTTGACGGTAATTTATCATTTCAGAGGAGCCTGTCCTTTAATCGATAACCCACGCTAAATTTTACCTT-GGTTTT--GGCTTATATACCTCTGT-TATTG-GAGTGTTTTACTAGGAATTTATTCTCTCTTATTTTTTTTAAAAATTATATCAGGTCAAGGTTTAGTTATATCAAGG-TTGAGATGGGCTACAATTAATATTT-ATTATTGAATCTTTTTT--ATGTATAAAG-AAAGTGAAATTGGATTTGATTGTAATTTATATTA-TATATTATTTATGATA-TT-GTTCTAGATTAAGCGCTTATTG--TATA-TTTATATTAAGTTTTACCTGCTCAATGATATTAAA---TATTAAATAGCCGCAGTATTTTGACTGTGCAAAGGTAGCATAATCATTTGTCTTTTAATTGTGGACTTGTATGAATGGTTTGATGAAATATTCACTTTCTTTATATAAAA-TCATTTAATTTAATCTTTTAGTTAAAAAGCTAAAATAACTTTATAGGACGAGAAGACCCTATAGAATTTTATAAATCTTTATATAAT-T-TATTTATAGTTATTT--TTAATAAAATATATTT-ATATTTATTTTGTTGGGGTGACAGGGAAATTTAATTAACTTTCTTTATTAAAATGTTATTGATTTATATAT-TTATAATCCTATTTTAAGGATATT--AAGATTAAATTACCTTAGGGATAACAGCGTAATTTTTTTGGAGAGTTCTTATCAATAA-TAAAGTTTGCGACCTCGATGTTGGATTAAAATTAGTA-TTAGGTGTAGTTGCTTAA-TTTACTAGGTCTGTTCGACCTTTAATATTTTACAGGAATATGAGCTGGGATGGTAGGAACAGCTATAAGATGAATTATTCGTATTGAATTAAGACAACCTAGATCTTTTATTGGGGATGATCAAATTTACAATGTAATCGTAACTGCTCATGCTTTCATTATAATTTTCTTCATAGTAATACCCATCATGATTGGGGGGTTTGGTAACTGATTAGTTCCTTTAATAATCGGAGCGCCAGATATAGCATTCCCTCGTATAAATAACATAAGATTTTGATTATTACCACCTTCATTAACATTATTATTAATTAGAAGACTTGCTGAATCTGGGGTAGGTACTGGTTGAACAGTTTACCCTCCTTTATCAAGAAATTTAGCTCATAGAGGAGCTTCTGTAGATTTAGCTATTTTTTCTTTACACTTAGCTGGTGTTTCTTCTATTTTAGGGGCTGTAAACTTCATTTCTACTATTATTAATATACGACCCTCAGGGATACTCCCTGAACGTATTCCTTTATTTGTATGATCAGTAGGAATCACAGCCTTATTATTATTATTATCACTCCCGGTATTAGCAGGAGCTATTACCATATTATTAACTGATCGTAATTTTAATACCTCTTTTTTTGACCCTTCAGGAGGGGGAGATCCTTCTCAGTACGAGCTGACTTAAAGTGAAACCGCAAAAGGCTCAGTAAACCGGTCATAGTTTACCGGGTATATGCCAC-TCACGTGGACAACTGTGGTAATTCTAGAGCTAATACATGCAACCAAGTCCCGACCAGCGATGGAAAGGACGCTTTTATTGGATCAAAACCATTCGCCCGGCCCCGCCCGGGCGTCTGCTT-GATGACTCTAGATAACACCACAGATCGCACGGTCATAGTACCGGCGACGTATCCGTCAAATGTCTGACTTATCAGCTGTCGATGGTAGACTCTGTGTCTACCATGGCGCTCACGGGTAACGGGGAATCAGGGTTCGATTCCGGAGAGGGAGCCTGAGAAACGGCTACCACATCCAAGGAAGGCAGCAGGCACGCAAATTACCCACTCCCGGCACGGGGAGGTAGTGACAAAAAATAACGATACGGGACTCATCCGAGGCCCCGTAATCGGAATGAGAACACCCTAAATCCTTTAACGAGGAGGCAAAGCTCCGAGGAAGCAGCTGGCCACTAAGGCGGCGAGGAAGAGCGCTCCCGCCACGGGAGGAGTCAAGAAACCACACAGGTACAGGCCCGGGACCGTCGCCCTCAGGGAAATCAGGAGGTACCAGAAGAGCACCGAGCTTCTCATCAGGAAACTCCCTTTCCAGAGGCTGGTCAGGGAGATCGCCCAGGATTTCAAGACCGATCTCAGATTCCAGAGCTCTGCCGTTATGGCCCTACAGGAAGCAAGCGAAGCGTACCTTGTAGGCCTTTTCGAGGACACCAACTTGTGCGCT   [2261]
Lindbergicoris_hochii                   TTTCATTGGTATTAATAGTTAAGGTCTTT-AAATTAAAAGAATTTGACGGTAATTTATCATTTCAGAGGAGCCTGTCCTTTAATCGATAACCCACGCTAAATTTTACCTT-GGTTTT--GGCTTATATACCTCTGT-TATTG-GAGTGTTTTACTAGGAATTTATTCTCTTTTATTTTTTT-AAAAATTATATCAGGTCAAGGTTTAGTTATATCAAGG-TTGAGATGGGCTACAATTAATATTT-ATTATTGAATCTTTTTTTTATGTATAAAT-AAAGTGAAAATGGATTTGATTGTAATTTATATTA-TATATTATTTATGATA-TT-GTTCTAGATTAAGCGCTTATTG--TATA-TTTATATTAAGTTTTACCTGCTCAATGATATTAAA---CATTAAATAGCCGCAGTATTTTGACTGTGCAAAGGTAGCATAATCATTTGTCTTTTAATTGTGGACTTGTATGAATGGTTTGATGAAATATTTACTTTCTTTATCTAAAA-TCATTTAATTTAATCTTTTAGTTAAAAAGCTAAAATGACTTTATAGGACGAGAAGACCCTATAGAATTTTATAAATCTTTATATAAT-T-TATTTATAGTTATTT--TTAATAAAATATATTT-ATATTTATTTTGTTGGGGTGACAGGGAAATTTAATTAACTTTCTTTATTAAAATGTTATTGATTTATATAT-TTATAATCCTATTTTAAGGATATT--AAGATTAAATTACCTTAGGGATAACAGCGTAATTTTTTTGGAGAGTTCTTATCAATAA-TAAAGTTTGCGACCTCGATGTTGGATTAAAATTAGTA-TTAGGTGTAGTTGCTTAA-TTTACTAGGTCTGTTCGACCTTTAATATTTTACAGGAATATGAGCTGGAATAGTAGGGACAGCTATAAGATGAATTATTCGTATTGAATTAAGACAACCCAGATCTTTTATTGGGGATGATCAAATTTACAATGTAATCGTAACTGCCCATGCTTTCATTATAATTTTCTTTATAGTAATACCTATCATGATTGGGGGTTTTGGTAACTGATTAGTTCCTTTAATAATCGGGGCACCAGATATAGCATTCCCTCGTATAAATAATATAAGATTTTGATTATTACCACCTTCATTAACATTACTATTAGTTAGAAGCCTTGCTGAATCGGGGGTAGGTACTGGTTGAACAGTTTATCCTCCTTTATCAAGAAATTTAGCTCACAGAGGAGCTTCTGTAGATTTAGCAATTTTTTCTTTACACTTAGCCGGTGTTTCTTCTATTTTAGGGGCTGTAAACTTCATTTCTACTATTATTAATATACGACCCTCAGGAATACTTCCTGAACGCATTCCTTTATTTGTATGATCAGTAGGAATTACAGCCTTATTATTACTATTATCACTCCCAGTATTAGCAGGGGCTATTACCATATTATTAACTGATCGTAATTTTAATACCTCTTTTTTTGACCCTTCAGGAGGAGGGGATCCTTCTCAGTACGAGCTGACTTAAAGTGAAACCGCAAAAGGCTCAGTAAACCGGTCATAGTTTACCGGGTATATGCCAC-TCACGTGGACAACTGTGGTAATTCTAGAGCTAATACATGCAACCAAGTCCCGACCAGCGATGGAAAGGACGCTTTTATTGGATCAAAACCATTCGCCCGGCCCCGCCCGGGCGTCTGCTT-GATGACTCTAGATAACACCACAGATCGCACGGTCATAGTACCGGCGACGTATCCGTCAAATGTCTGACTTATCAGCTGTCGATGGTAGACTCTGTGTCTACCATGGCGCTCACGGGTAACGGGGAATCAGGGTTCGATTCCGGAGAGGGAGCCTGAGAAACGGCTACCACATCCAAGGAAGGCAGCAGGCACGCAAATTACCCACTCCCGGCACGGGGAGGTAGTGACAAAAAATAACGATACGGGACTCATCCGAGGCCCCGTAATCGGAATGAGAACACCCTAAATCCTTTAACGAGGAGGCAAAGCTCCGAGGAAGCAGCTGGCCACTAAGGCGGCGAGGAAGAGCGCTCCCGCCACGGGAGGAGTCAAGAAACCACACAGGTACAGGCCCGGGACCGTCGCCCTCAGGGAAATCAGGAGGTACCAGAAGAGCACCGAGCTTCTCATCAGGAAACTCCCTTTCCAGAGGCTGGTCAGGGAGATCGCCCAGGATTTCAAGACCGATCTCAGATTCCAGAGCTCTGCCGTTATGGCCCTACAGGAAGCAAGCGAAGCGTACCTTGTAGGCCTTTTCGAGGACACCAACTTGTGCGCT   [2262]
Acanthosoma_crassicaudum                TTTCATTGGTATTAATAGTTATGACCTTT-AAATTAAAAGAATTTGACGGTAATTTATCATTCCAGAGGAGCCTGTCCTTTAATCGATACTCCACGTTAAATTTTACCTT-AATTTTT-GGCTTATATACCTCTGT-TAT-A-GAGTGTTTTATTAGGAATT-ATTCTCTTTTATTTTTTA-AAAATTTATATCAGGTCAAGGTTTAGTTGTATTAAGG-TTGAGATGGGCTACATTT-ATTTT--ATTATTGAATCTTC-TT--ATTTATTTAA-GAAGTGAAATTGGATTTGGTTGTAATTTGTATTA-TATTTTATTAATGATACTT-GTTCTAGATTAAGGGCTTGTTG--TAAA-TTTATATTAGGTCTTACCTGCTCAATGATATTAAA-TATATTAAATAGCCGCAGTATATTGACTGTGCAAAGGTAGCATAATCATTTGTCTTTTAATTGGGGACTTGTATGAATGGTTTGATGAGATATTAACTTTCTTTATATAAAA-TTAAAAAAATTAATTTTTTAGTTAAAAAGCTAAAATAGTTTTAAGGGACGAGAAGACCCTATAGAATTTTATGTTTTTGGATTTCAT-T-TGTATTTGGATATTT--TTGA-ATTTAATTTTT-AAAAGCATTTTGTTGGGGTGACAGGGAAATTTATTTAACTTTCTTTATATATATATTATAGATTCATATTTATTATGATCCTATTTTAAGGATATC--AAGATTAAATTACCTTAGGGATAACAGCGTAATTTCCTTGGAGAGTTCTTATCGATAA-GGGAGTTTGCGACCTCGATGTTGGATTAAAATTAGTA-TTAGGTGTAGGGGCTTAAATTTACTAGGTCTGTTCGACCTTTAAAATTTTACAGGAATATGAGCAGGTATAGTAGGTACCGCTATAAGATGAATTATCCGTATTGAATTAAGTCAACCCAGATCATTTATTGGTGATGACCAAATCTACAATGTAGTAGTAACTGCTCATGCATTTATCATAATTTTTTTTATAGTAATACCTGTAATAATTGGAGGTTTTGGAAACTGACTAGTGCCTTTAATAATTGGAGCACCTGACATAGCATTTCCCCGAATAAATAATATAAGATTCTGATTATTGCCGCCCTCCTTAACATTACTATTAATTAGAAGATTGGCAGAATCAGGAGCAGGTACTGGATGAACTGTTTATCCCCCTTTATCAAGAAATTTAGCCCATAGAGGGGTATCCGTAGATTTAGCTATTTTCTCATTACATTTAGCAGGAGTATCCTCAATTCTAGGAGCCGTAAATTTTATCTCAACCATCATTAACATACGACCTACTGGAATAATGCCAGAACGAATCCCATTATTTGTATGATCAGTAGGAATTACAGCCTTATTATTACTTTTATCCTTACCTGTACTAGCAGGGGCTATTACTATACTATTAACAGATCGAAACTTTAATACCTCATTCTTTGACCCGTCAGGGGGAGGAGATCCTTCTCAGTACGAGCTGACTTAAAGTGAAACCGCAAAAGGCTCAGTAAACCGGTCATAGTTTACCGGATATATGCCAC-TCACGTGGACAACTGTGGTAATTCTAGAGCTAATACATGCAACCAAGTCCCGACCAGCGATGGAAAGGACGCTTTTATTGGATCAAAACCATTCGCCCGGCCCCGCCCGGGCGTCTGCTT-GATGACTCTAGATAACACCACAGATCGCACGGTCATAGTACCGGCGACGTATCCGTCAAATGTCTGACTTATCAGCTGTCGATGGTAGACTCTGTGTCTACCATGGCGCTCACGGGTAACGGGGAATCAGGGTTCGATTCCGGAGAGGGAGCCTGAGAAACGGCTACCACATCCAAGGAAGGCAGCAGGCACGCAAATTACCCACTCCCGGCACGGGGAGGTAGTGACAAAAAATAACGATACGGGACTCATCCGAGGCCCCGTAATCGGAATGAGAACACCCTAAATCCTTTAACGAGGAGGTAAAGCTCCGAGGAAGCAACTGGCCACTAAGGCGGCGAGGAAGAGCGCTCCTGCTACGGGAGGAGTTAAGAAACCACACAGGTACAGACCCGGGACCGTCGCCCTCAGGGAAATCAGGAGGTACCAGAAGAGCACCGAGCTTCTCATCAGGAAACTCCCTTTCCAGAGGCTGGTCAGGGAGATCGCCCAGGATTTTAAGACCGATCTCAGATTCCAGAGCTCCGCTGTTATGGCCCTGCAAGAAGCAAGCGAAGCGTACCTTGTAGGTCTTTTCGAGGACACCAACTTGTGCGCT   [2260]
Acanthosoma_denticaudum                 TTTCATTGGTATTAATAGTTATGACCTTT-AAATTAAAAGAATTTGACGGTAATTTATCATTCCAGAGGAGCCTGTCCTTTAATCGATACTCCACGTTAAATTTTACCTT-AGTTTTTTAGCTTATATACCTCTGT-TAT-A-GAGTGTTTTATTAGAAATT-ATTCTCTTTTATTTTTTA-AAAATTTATATCAGGTCAAGGTTTAGTTATATTAAGG-TTGAGATGGGCTACATTT-ATTTT--ATTATTGAATCTTT-TT--ATTTATTTAA-GAAGTGAAATTGGATTTGGCTGTAATTTGTATTA-TGTTTTATTTATGATACTT-GTTCTAGATTAAGGGCTTGTTG--TAAA-TTTATATTAAGTCTTACCTGCTCAATGATATTAAA-TATATTAAATAGCCGCAGTATATTGACTGTGCAAAGGTAGCATAATCATTTGTCTTTTAATTGGGGACTTGTATGAATGGTTTGATGAAATATTAACTTTCTTTGTATAAAA-TTAAAAAAATTAATTTTTTAGTTAAAAAGCTAAAATAATTTTAAGGGACGAGAAGACCCTATAGAATTTCATGGGTTTGAATTTAAT-T-TGTATTTGGATATTT--CTGA-ATTTTATTTTT-AAAGCCATTTTGTTGGGGTGACAGGGAAATTTACTTAACTTTCTTTATATATATACTACATATTCGTATTT-TTATGATCCTATTTTAAGGATATT--AAGATTAAATTACCTTAGGGATAACAGCGTAATTTCCTTGGAGAGTTCTTATTGATAA-GGGAGTTTGCGACCTCGATGTTGGATTAAAATTAGTA-TTAGGTGTAGGGGCTTAA-TTTACTAGGTCTGTTCGACCTTTAAAATTTTACAGGAATATGAGCAGGAATAGTGGGTACCGCTATAAGATGAATTATCCGTATTGAATTAAGTCAACCCAGATCATTTATTGGAGATGACCAAATCTATAATGTTGTAGTAACCGCCCATGCATTTATTATAATCTTCTTCATAGTAATACCTGTAATAATTGGAGGTTTTGGAAACTGATTAGTACCTTTAATAATTGGAGCACCTGATATAGCATTTCCTCGAATAAATAATATAAGATTCTGATTATTACCCCCCTCATTAACCTTACTATTAATCAGAAGATTGGCAGAATCAGGAGCAGGTACTGGATGAACTGTTTACCCCCCTCTTTCAAGAAATTTAGCCCATAGAGGTGTATCTGTAGATTTAGCTATCTTCTCGTTACATTTGGCCGGAGTATCCTCAATTCTAGGAGCCGTAAATTTCATTTCAACTATTATTAATATACGACCTACTGGAATAATGCCAGAACGAATTCCACTATTTGTATGATCAGTGGGAATTACAGCCTTATTATTATTATTATCCCTACCCGTACTAGCAGGAGCTATTACTATATTATTAACAGATCGAAATTTTAATACCTCATTCTTTGATCCGTCAGGGGGAGGAGATCCTTCTCAGTACGAGCTGACTTAAAGTGAAACCGCAAAAGGCTCAGTAAACCGGTCATAGTTTACCGGATATATGCCAC-TCACGTGGACAACTGTGGTAATTCTAGAGCTAATACATGCAACCAAGTCCCGACCAGCGATGGAAAGGACGCTTTTATTGGATCAAAACCATTCGCCCGGCCCCGCCCGGGCGTCTGCTT-GATGACTCTAGATAACACCACAGATCGCACGGTCATAGTACCGGCGACGTATCCGTCAAATGTCTGACTTATCAGCTGTCGATGGTAGACTCTGTGTCTACCATGGCGCTCACGGGTAACGGGGAATCAGGGTTCGATTCCGGAGAGGGAGCCTGAGAAACGGCTACCACATCCAAGGAAGGCAGCAGGCACGCAAATTACCCACTCCCGGCACGGGGAGGTAGTGACAAAAAATAACGATACGGGACTCATCCGAGGCCCCGTAATCGGAATGAGAACACCCTAAATCCTTTAACGAGGAGGTAAAGCTCCGAGGAAGCAACTGGCCACTAAGGCGGCGAGGAAGAGCGCTCCTGCTACGGGAGGAGTTAAGAAACCACACAGGTACAGACCCGGGACCGTCGCCCTCAGGGAAATCAGGAGGTACCAGAAGAGCACCGAGCTTCTCATCAGGAAACTCCCTTTCCAGAGGCTGGTCAGGGAGATCGCCCAGGATTTTAAGACCGATCTCAGATTCCAGAGCTCCGCTGTTATGGCCCTGCAAGAAGCAAGCGAAGCGTACCTTGTAGGTCTTTTCGAGGACACCAACTTGTGCGCT   [2259]
Acanthosoma_firmatum                    TTTCATTGGTATTAATAGTTATGACCTTT-AAATTAAAAGAATTTGACGGTAATTTATCATTCCAGAGGAGCCTGTCCTTTAATCGATACCCCACGTTAAATTTTACCTT-AGTTTTT-AGCTTATATACCTCTGT-TAT-A-GAGTGTTTTATTAGAAATT-ATTCTCTTTTATTTTTTA-AAAATTTATGTCAGGTCAAGGTTTAGTTATATTAAGG-TTGAGATGGGCTACATTT-ATTTT--ATTATTGAATCTTT-TT--ATTTATTTAA-AAAGTGAAATTGGATTTGGTTGTAATTTATATTA-TATTTTATTAATGATATTT-GTTCTAGATTAAGGGCTTATTG--TAAA-TTTATATTAGGTCTTACCTGCTCAATGATATTTAA-TATATTAAATAGCCGCAGTATATTGACTGTGCAAAGGTAGCATAATCATTTGTCTTTTAATTGGGGACTTGTATGAATGGTTTGATGAAATATTAACTTTCTTTATATAAAA-TAAAAAAAATTAATCTTTTAGTTAAAAAGCTAAAATGATTTTAAGGGACGAGAAGACCCTATAGAATTTTATGTTTTTAAATTAGAT-T-TGTACTTGGATATTT--TTGA-GTTTTTTCTTT-AAAATTATTTTGTTGGGGTGACAGGGAAATTTATTTAACTTTCTTTATATATATATTATAGATTCATATTT-TTATGATCCTATTTTAAGGATATT--AAGATTAAATTACCTTAGGGATAACAGCGTAATTTCTTTGGAGAGTTCTTATCGATAA-GGGAGTTTGCGACCTCGATGTTGGATTAAAATTAGTA-TTAGGTGTAGGGGCTTAA-TTTACTAGGTCTGTTCGACCTTTAAAATTTTACAGGAATATGAGCAGGAATAGTAGGCACTGCTATAAGATGAATTATTCGTATTGAATTGAGTCAACCCAGATCATTTATTGGTGATGACCAAATCTACAACGTAGTAGTAACCGCTCATGCATTTATTATAATTTTCTTTATAGTAATGCCTGTAATAATTGGAGGTTTTGGAAACTGATTAGTTCCCTTAATAATTGGAGCACCCGATATAGCGTTCCCTCGAATAAATAATATAAGATTCTGACTATTACCTCCTTCCTTAACATTATTGTTAATTAGAAGATTAGCAGAATCAGGAGCAGGTACTGGATGAACTGTCTATCCCCCTTTATCAAGAAATTTAGCTCATAGAGGAGTATCTGTAGATTTAGCTATTTTCTCATTACATTTAGCCGGAGTATCCTCTATTCTAGGAGCTGTAAATTTCATCTCAACCATTATCAACATACGACCTACTGGAATAATACCAGAACGAATTCCCTTATTTGTATGATCAGTAGGAATTACCGCACTGTTATTATTATTATCCTTACCTGTACTAGCAGGAGCCATTACTATACTATTAACAGATCGAAATTTTAACACCTCATTCTTCGATCCGTCAGGGGGAGGGGATCCTTCTCAGTACGAGCTGACTTAAAGTGAAACCGCAAAAGGCTCAGTAAACCGGTCATAGTTTACCGGATATATGCCAC-TCACGTGGACAACTGTGGTAATTCTAGAGCTAATACATGCAACCAAGTCCCGACCAGCGATGGAAAGGACGCTTTTATTGGATCAAAACCATTCGCCCGGCCCCGCCCGGGCGTCTGCTT-GATGACTCTAGATAACACCACAGATCGCACGGTCATAGTACCGGCGACGTATCCGTCAAATGTCTGACTTATCAGCTGTCGATGGTAGACTCTGTGTCTACCATGGCGCTCACGGGTAACGGGGAATCAGGGTTCGATTCCGGAGAGGGAGCCTGAGAAACGGCTACCACATCCAAGGAAGGCAGCAGGCACGCAAATTACCCACTCCCGGCACGGGGAGGTAGTGACAAAAAATAACGATACGGGACTCATCCGAGGCCCCGTAATCGGAATGAGAACACCCTAAATCCTTTAACGAGGAGGTAAAGCTCCGAGGAAGCAACTGGCCACTAAGGCGGCGAGGAAGAGCGCTCCTGCTACGGGAGGAGTTAAGAAACCACACAGGTACAGACCCGGGACCGTCGCCCTCAGGGAAATCAGGAGGTACCAGAAGAGCACCGAGCTTCTCATCAGGAAACTCCCTTTCCAGAGGCTGGTCAGGGAGATCGCCCAGGATTTTAAGACCGATCTCAGATTCCAGAGCTCCGCTGTTATGGCCCTGCAAGAAGCAAGCGAAGCGTACCTTGTAGGTCTTTTCGAGGACACCAACTTGTGTGCT   [2258]
Acanthosoma_forficula                   ATTCATTGGTATTAATAGTTATGACCTTT-AAATTAAAAGAATTTGACGGTAATTTATCATTCCAGAGGAGCCTGTCCTTTAATCGATATTCCACGTTAAATTTTACCTT-AATTTTT-AGCTTATATACCTCTGT-TAT-A-GAGTGTTTTATTAGGAAAT-ATTCTCTTTTATTTTTTT-AAAATTTATATCAGGTCAAGGTTTAGTTATATTATGG-TTGAGATGGGCTACATTT-ATTTT--ATTATTGGATCTTTATT--ATTTATTTAA-AAAGTGAAATTGGATTTGGTTGTAATTTATATTA-TATTTTATTAATGATATTT-GTTCTAGATTAAGGGCTTATTG--TTTA-TTTATATTAAGTCTTACCTGCTCAATGATAT-TTA-TATATTAAATAGCCGCAGTATATTGACTGTGCAAAGGTAGCATAATCATTTGTCTTTTAATTGGGGACTTGTATGAATGGTTTGATGAAATATTAACTTTCTTTATATAAAA-TTGGATAATTTAATATTTTAGTTAAAAAGCTAAAATAATTTTAAGGGACGAGAAGACCCTATAGAATTTTATATTTCTAAATTTAAT-T-TGTATTTGGGTATTC--TTTT-ACTTTATTTTT-AGAAATATTTTGTTGGGGTGACAGGGAAATTTATTTAACTTTCTTTATTTAATTTTTATTGATTTATATTT-TTATGATCCTATTTTAAGGATATT--AAGATTAAATTACCTTAGGGATAACAGCGTAATTTCTTTGGAGAGTTCTTATCGATAA-AGTAGTTTGCGACCTCGATGTTGGATTAAAATTAGTA-TTAGGTGTAGGTGCTTAA-TTAACTAGGTCTGTTCGACCTTTAAAATTTTACAGGAATATGAGCAGGGATAGTAGGAACCGCCATAAGATGAATTATTCGTATCGAATTAAGCCAACCCAGATCATTTATTGGTGATGATCAAATTTACAACGTAGTAGTAACTGCCCACGCATTTATTATAATCTTCTTTATAGTTATACCCGTAATGATTGGAGGTTTTGGAAATTGATTAGTACCCTTAATAATTGGAGCACCCGATATAGCATTCCCTCGAATAAATAATATAAGATTCTGACTATTACCCCCTTCATTGACATTATTATTAATTAGAAGATTAGCAGAATCAGGAGCAGGAACCGGATGAACTGTTTACCCCCCTTTGTCAAGAAACATAGCTCATAGAGGTGTTTCCGTAGATTTAGCTATTTTCTCATTACATTTGGCCGGAGTATCCTCAATTCTCGGAGCTGTAAATTTCATCTCAACTATTATTAATATACGCCCCACTGGAATAATTCCAGAACGAATCCCATTATTTGTATGATCAGTAGGAATTACAGCCCTATTATTATTATTATCATTACCTGTATTAGCAGGAGCTATTACAATACTATTAACAGATCGAAACTTTAATACATCTTTCTTCGATCCGTCAGGGGGGGGAGACCCTTCTCAGTACGAGCTGACTTAAAGTGAAACCGCAAAAGGCTCAGTAAACCGGTCATAGTTTACCGGATATATGCCAC-TCACGTGGACAACTGTGGTAATTCTAGAGCTAATACATGCAACCAAGTCCCGACCAGCGATGGAAAGGACGCTTTTATTGGATCAAAACCATTCGCCCGGCCCCGCCCGGGCGTCTGCTT-GATGACTCTAGATAACACCACAGATCGCACGGTCATAGTACCGGCGACGTATCCGTCAAATGTCTGACTTATCAGCTGTCGATGGTAGACTCTGTGTCTACCATGGCGCTCACGGGTAACGGGGAATCAGGGTTCGATTCCGGAGAGGGAGCCTGAGAAACGGCTACCACATCCAAGGAAGGCAGCAGGCACGCAAATTACCCACTCCCGGCACGGGGAGGTAGTGACAAAAAATAACGATACGGGACTCATCCGAGGCCCCGTAATCGGAATGAGAACACCCTAAATCCTTTAACGAGGAGGTAAAGCTCCGAGGAAGCAACTGGCCACTAAGGCGGCGAGGAAGAGCGCTCCTGCTACGGGAGGAGTTAAGAAACCACACAGGTACAGACCCGGGACCGTCGCCCTCAGGGAAATCAGGAGGTACCAGAAGAGCACCGAGCTTCTCATCAGGAAACTCCCTTTCCAGAGGCTGGTCAGGGAGATCGCCCAGGATTTTAAGACCGATCTCAGATTCCAGAGCTCCGCTGTTATGGCCCTGCAAGAAGCAAGCGAAGCGTACCTTGTAGGTCTTTTCGAGGACACCAACTTGTGTGCT   [2258]
Acanthosoma_haemorrhoidale              TTTCATTAGTATTAATAGTTAAGATCTTT-AAATTAAAAGAATTTGACGGTAATTTATCATTCCAGAGGAGCCTGTCCTTTAATCGATATCCCACGTTAAATTTTACCTT-AATTTTT-AGCTTATATACCTCTGT-TGT-A-GAGTGTTTTATTAGGAATT-ATTCTCTTTTATTTTTTA-AAAAATTATATCAGGTCAAGGTTTAGTTATATTAGGG-TTGAGATGGGCTACATTT-ATTTT--ATTATTGGATCTTTATTT-ATTTATTTAT-AAAGTGAAATTGGATTTGGTTGTAATTTATCTTA-TATTTTATTCATGATATCT-GTTCTAGATTAAGGGCTTATTG--TTTA-TTTATATTAAGTTTTACCTGCTCAATGATATTTTA-TATATTAAATAGCCGCAGTATATTGACTGTGCAAAGGTAGCATAATCATTTGTCTTTTAATTGGAGACTTGTATGAATGGTTTGATGAAATATTTCCTTTCTTTATACAAAA-TTAAAAAATTTAATATTTTAGTTAAAAAGCTAAAATACTTTTAAGGGACGAGAAGACCCTATAGAATTTTATATTTTTGGATTTAAT-T-TATATTAGGTTATTT--TTGA-ATTTTATTTTT-AAAAGTATTTTGTTGGGGTGACAGGGAAATTTTCTTAACTTTCTTTACTTATATTTTATTAATATATATAT-TTATGATCCTATTTTATGGATATTT-AAGATTAAATTACCTTAGGGATAACAGCGTAATTTCTTTGGAGAGTTCTTATTGATAA-AGGAGTTTGCGACCTCGATGTTGGATTAAAATTGGTA-TTAGGTGCAGAAGCTTAA-TTTACTAGGTCTGTTCGACCTTTAAAATTTTACAGGAATATGAGCAGGAATAGTAGGAACCGCTATAAGATGAATTATTCGCATTGAATTAAGTCAACCTAGATCTTTTATTGGTGATGATCAAATTTATAATGTAGTAGTAACTGCACATGCATTTATTATAATCTTTTTTATGGTAATACCTGTAATAATTGGAGGTTTTGGAAATTGATTAGTGCCATTAATAATTGGAGCACCCGATATAGCATTTCCTCGAATAAATAATATAAGATTTTGACTATTACCCCCTTCATTAACACTATTATTAATTAGAAGATTAGCAGAATCGGGAGTAGGTACTGGTTGAACTGTTTACCCTCCCTTATCAAGAAATTTAGCCCACAGAGGAGCATCCGTAGACTTAGCTATCTTTTCATTACATTTAGCGGGTGTATCTTCAATTCTAGGAGCTGTAAATTTTATTTCTACTATTATTAATATACGCCCTATGGGTATAATACCAGAACGTATCCCTTTATTCGTATGATCAGTAGGAATTACTGCCTTATTATTATTATTATCTTTACCTGTATTAGCAGGAGCTATTACTATACTACTAACAGATCGAAACTTTAATACATCTTTCTTTGACCCATCTGGGGGAGGAGACCCTTCTCAGTACGAGCTGACTTAAAGTGAAACCGCAAAAGGCTCAGTAAACCGGTCATAGTTTACCGGATATATGCCAC-TCACGTGGACAACTGTGGTAATTCTAGAGCTAATACATGCAACCAAGTCCCGACCAGCGATGGAAAGGACGCTTTTATTGGATCAAAACCATTCGCCCGGCCCCGCCCGGGCGTCTGCTT-GATGACTCTAGATAACACCACAGATCGCACGGTCATAGTACCGGCGACGTATCCGTCAAATGTCTGACTTATCAGCTGTCGATGGTAGACTCTGTGTCTACCATGGCGCTCACGGGTAACGGGGAATCAGGGTTCGATTCCGGAGAGGGAGCCTGAGAAACGGCTACCACATCCAAGGAAGGCAGCAGGCACGCAAATTACCCACTCCCGGCACGGGGAGGTAGTGACAAAAAATAACGATACGGGACTCATCCGAGGCCCCGTAATCGGAATGAGAACACCCTAAATCCTTTAACGAGGAGGTAAAGCTCCGAGGAAGCAGCTGGCCACTAAGGCGGCGAGGAAGAGCGCTCCTGCTACGGGAGGAGTTAAGAAACCACACAGGTACAGGCCCGGGACCGTCGCCCTCAGGGAAATCAGGAGGTACCAGAAGAGCACCGAGCTTCTCATCAGGAAACTCCCTTTCCAGAGGCTGGTCAGGGAGATCGCCCAGGATTTTAAGACCGATCTCAGATTCCAGAGCTCCGCTGTTATGGCCCTGCAAGAAGCAAGCGAAGCGTACCTTGTAGGTCTTTTCGAGGACACCAACTTGTGCGCT   [2261]
Acanthosoma_haemorrhoidale_angulatum    TTTCATTAGTATTAATAGTTAAGATCTTT-AAATTAAAAGAATTTGACGGTAATTTATCATTCCAGAGGAGCCTGTCCTTTAATCGATATCCCACGTTAAATTTTACCTT-AATTTTT-AGCTTATATACCTCTGT-TGT-A-GAGTGTTTTATTAGGAATT-ATTCTCTTTTATTTTTTA-AAAAATTATATCAGGTCAAGGTTTAGTTATATTAGGG-TTGAGATGGGCTACATTT-ATTTT--ATTATTGGATCTTTATTT-ATTTATTTAT-AAAGTGAAATTGGATTTGGTTGTAATTTATCTTA-TATTTTATTCATGATATCT-GTTCTAGATTAAGGGCTTATTG--TTTA-TTTATATTAAGTTTTACCTGCTCAATGATATTTTA-TATATTAAATAGCCGCAGTATATTGACTGTGCAAAGGTAGCATAATCATTTGTCTTTTAATTGGAGACTTGTATGAATGGTTTGATGAAATATTTCCTTTCTTTATACAAAA-TTAAAAAATTTAATATTTTAGTTAAAAAGCTAAAATACTTTTAAGGGACGAGAAGACCCTATAGAATTTTATATTTTTGGATTTAAT-T-TATATTAGGTTATTT--TTGA-ATTTTATTTTT-AAAAGTATTTTGTTGGGGTGACAGGGAAATTTTCTTAACTTTCTTTACTTATATTTTATTAATATATATAT-TTATGATCCTATTTTATGGATATTT-AAGATTAAATTACCTTAGGGATAACAGCGTAATTTCTTTGGAGAGTTCTTATTGATAA-AGGAGTTTGCGACCTCGATGTTGGATTAAAATTGGTA-TTAGGTGCAGAAGCTTAA-TTTACTAGGTCTGTTCGACCTTTAAAATTTTACAGGAATATGAGCAGGAATAGTAGGAACCGCTATAAGATGAATTATTCGCATTGAATTAAGTCAACCTAGATCTTTTATTGGTGATGATCAAATTTATAATGTAGTAGTAACTGCACATGCATTCATCATAATCTTTTTTATGGTAATACCTGTAATAATTGGAGGTTTTGGAAATTGATTAGTACCATTAATAATTGGAGCACCCGATATAGCATTTCCTCGAATAAATAATATAAGATTTTGACTACTACCCCCTTCATTAACACTATTATTAATTAGAAGATTAGCAGAATCGGGAGTAGGTACTGGTTGAACTGTTTACCCTCCCTTATCAAGAAATTTAGCCCACAGAGGAGCATCCGTAGACTTAGCTATCTTTTCATTACATTTAGCGGGTGTATCTTCAATTCTAGGAGCTGTAAATTTTATTTCTACTATTATTAATATACGCCCCATGGGTATAATACCAGAACGTATTCCTTTATTCGTATGATCAGTAGGAATTACTGCCTTATTATTATTATTATCTTTACCTGTATTAGCAGGAGCTATTACTATACTACTAACAGATCGAAACTTTAATACATCTTTCTTTGACCCCTCTGGGGGAGGGGACCCTTCTCAGTACGAGCTGACTTAAAGTGAAACCGCAAAAGGCTCAGTAAACCGGTCATAGTTTACCGGATATATGCCAC-TCACGTGGACAACTGTGGTAATTCTAGAGCTAATACATGCAACCAAGTCCCGACCAGCGATGGAAAGGACGCTTTTATTGGATCAAAACCATTCGCCCGGCCCCGCCCGGGCGTCTGCTT-GATGACTCTAGATAACACCACAGATCGCACGGTCATAGTACCGGCGACGTATCCGTCAAATGTCTGACTTATCAGCTGTCGATGGTAGACTCTGTGTCTACCATGGCGCTCACGGGTAACGGGGAATCAGGGTTCGATTCCGGAGAGGGAGCCTGAGAAACGGCTACCACATCCAAGGAAGGCAGCAGGCACGCAAATTACCCACTCCCGGCACGGGGAGGTAGTGACAAAAAATAACGATACGGGACTCATCCGAGGCCCCGTAATCGGAATGAGAACACCCTAAATCCTTTAACGAGGAGGTAAAGCTCCGAGGAAGCAGCTGGCCACTAAGGCGGCGAGGAAGAGCGCTCCTGCTACGGGAGGAGTTAAGAAACCACACAGGTACAGGCCCGGGACCGTCGCCCTCAGGGAAATCAGGAGGTACCAGAAGAGCACCGAGCTTCTCATCAGGAAACTCCCTTTCCAGAGGCTGGTCAGGGAGATCGCCCAGGATTTTAAGACCGATCTCAGATTCCAGAGCTCCGCTGTTATGGCCCTGCAAGAAGCAAGCGAAGCGTACCTTGTAGGTCTTTTCGAGGACACCAACTTGTGCGCT   [2261]
Acanthosoma_spinicolle                  TTTCATTAGTATTAATAGTTAAGATCTTT-AAATTAAAAGAATTTGACGGTAATTTATCATTCCAGAGGAGCCTGTCCTTTAATCGATACCCCACGTTAAATTTTACCTT-AATTTTT-AGCTTATATACCTCTGT-TGT-A-GAGTGTTTTATTAGGAAGT-ATTCTCTTTTATTTTTTA-AAAATTTATATCAGGTCAAGGTTTAGTTATATTAGGG-TTGAGATGGGCTACATTT-ATTTT--ATTATTGGATCTTT-TTT-ATTTATTTAA-ATAGTGAAAATGGATTTGGTTGTAATTTGTATTA-TATTTTATTTATGATATTT-GTTCTAGATTAAGGGCTTATTG--TTTA-TTTATATTAAGTCTTACCTGCTCAATGATATTTTA-TATATTAAATAGCCGCAGTATATTGACTGTGCAAAGGTAGCATAATCATTTGTCTTTTAATTGGAGACTTGTATGAATGGTTTGATGAAATATTTACTTTCTTTATATAAAA-TCAGGGAATTTAATATTTTAGTTAAAAAGCTAAAATACTTTTAAGGGACGAGAAGACCCTATAGAATTTTATACTTTTGAATTTAAT-T-TATATTTGGTTATTT--TTGA-ATTTTATTTTT-AAAAGTATTTTGTTGGGGTGACGGGGAAATTTTCTTAACTTTCTTTATTTATATTTTATTAATATATATAT-TTATGATCCTACTTTGTGGATATTTGAAGATTAAATTACCTTAGGGATAACAGCGTAATTTCTTTGGAGAGTTCTTATTGATAA-AGGAGTTTGCGACCTCGATGTTGGATTAAAATTGGTA-TTAGGTGTAGAAGCTTAA-ATTACTAGGTCTGTTCGACCTTTAAAATTTTACAGGAATATGAGCAGGAATAGTAGGAACCGCTATAAGATGAATTATCCGCATTGAACTAAGTCAACCTAGATCTTTTATTGGGGATGATCAAATTTACAATGTAGTAGTAACCGCTCACGCATTTATTATAATCTTTTTTATAGTAATGCCTGTAATGATTGGAGGTTTTGGAAACTGACTAGTTCCTTTAATAATTGGAGCACCCGATATAGCATTTCCTCGAATAAATAATATAAGATTTTGATTATTGCCCCCCTCATTAACACTATTATTAATTAGAAGATTAGCAGAATCAGGAGTAGGAACTGGTTGAACTGTATACCCTCCCCTATCAAGAAATTTAGCCCATAGAGGGACATCTGTAGATCTAGCTATCTTCTCACTACACTTAGCTGGAGTATCCTCAATTCTAGGGGCTGTAAATTTCATTTCTACTATTATTAATATACGCCCCATTGGAATACTACCAGAACGTATTCCATTATTTGTATGATCAGTAGGAATTACAGCCTTATTATTACTACTTTCTTTACCTGTATTAGCAGGAGCCATTACTATATTATTAACAGATCGAAACTTTAATACATCTTTCTTTGACCCGTCAGGGGGAGGAGACCCCTCTCAGTACGAGCTGACTTAAAGTGAAACCGCAAAAGGCTCAGTAAACCGGTCATAGTTTACCGGATATATGCCAC-TCACGTGGACAACTGTGGTAATTCTAGAGCTAATACATGCAACCAAGTCCCGACCAGCGATGGAAAGGACGCTTTTATTGGATCAAAACCATTCGCCCGGCCCCGCCCGGGCGTCTGCTT-GATGACTCTAGATAACACCACAGATCGCACGGTCATAGTACCGGCGACGTATCCGTCAAATGTCTGACTTATCAGCTGTCGATGGTAGACTCTGTGTCTACCATGGCGCTCACGGGTAACGGGGAATCAGGGTTCGATTCCGGAGAGGGAGCCTGAGAAACGGCTACCACATCCAAGGAAGGCAGCAGGCACGCAAATTACCCACTCCCGGCACGGGGAGGTAGTGACAAAAAATAACGATACGGGACTCATCCGAGGCCCCGTAATCGGAATGAGAACACCCTAAATCCTTTAACGAGGAGGTAAAGCTCCGAGGAAGCAGCTGGCCACTAAGGCGGCGAGGAAGAGCGCTCCTGCTACGGGAGGAGTTAAGAAACCACACAGGTACAGGCCCGGGACCGTCGCCCTCAGGGAAATCAGGAGGTACCAGAAGAGCACCGAGCTTCTCATCAGGAAACTCCCTTTCCAGAGGCTGGTCAGGGAGATCGCCCAGGATTTTAAGACCGATCTCAGATTCCAGAGCTCCGCTGTTATGGCCCTGCAAGAAGCAAGCGAAGCGTACCTTGTAGGTCTTTTCGAGGACACCAACTTGTGCGCT   [2261]
Acanthosoma_nigrodorsum                 TTTCATTAGTATTAATAGTTAAGATCTTT-AAATTAAAAGAATTTGACGGTAATTTATCATTCCAGAGGAGCCTGTCCTTTAATCGATACTCCACGCTAAATTTTACCTT-AGTTTTT-AGCTTATATACCTCTGT-TAT-A-GAGTGTTTTATTAGGAATT-ATTCTCTTTTATTTTTTA-AAAAATTATATCAGGTCAAGGTTTAGCTATATTAAGG-TTGAGATGGGCTACAATTTATTTT--ATTATTGAATCTTT-TTT-ATTTATTTAG-AAAGTGAAAATGGATTTGGTTGTAATTTATATTA-TATTTTATTTATGATATTT-GTTCTAGATTAAGGGCTTATTG--TTTA-TTTATATTAAGTCTTGCCTGCTCAATGATAT-TTATTATATTAAATAGCCGCAGTATATTGACTGTGCAAAGGTAGCATAATCATTTGTCTTTTAATTGGAGACTTGTATGAATGGTTTGATGAGATATTGACTTTCTTTATATAAAA-TTAATTAACTTAATATTTTAGTTAAAAAGCTAAAATACTTTTAAGGGACGAGAAGACCCTATAGAATTTTATACTTTTGAATTTAAT-T-TATATTTGGATATTT--TTGA-ATTTTATCTTT-AAAAGTATTTTGTTGGGGTGACAGGGAAATTTTCTTAACTTTCTTTATTTATACTTTATTAATATATATAT-TTATGATCCTATTTTATGGATATTTAAAGATTAAATTACCTTAGGGATAACAGCGTAATTTCTTTGGAGAGTTCTTATTGATAA-AGGAGTTTGCGACCTCGATGTTGGATTAAAATTGGTA-TTAGGTGTAGAAGCTTAA-ATTACTAGGTCTGTTCGACCTTTAAAATTTTACAGGAATATGGGCAGGAATAGTAGGAACCGCTATAAGATGAATTATTCGCATTGAATTAAGTCAACCAAGATCCTTTATTGGTGATGACCAAATTTATAATGTAGTAGTAACTGCACACGCATTTATTATAATTTTTTTTATAGTAATACCTGTAATAATTGGAGGATTTGGAAACTGATTAGTACCACTAATAATTGGAGCACCCGATATAGCATTCCCCCGAATAAATAATATAAGATTTTGATTATTACCACCTTCATTAACATTACTATTAATTAGAAGACTGGCAGAATCAGGAGTAGGTACTGGTTGAACAGTATATCCCCCTTTATCAAGAAATTTAGCCCACAGAGGAACATCCGTAGATTTAGCTATCTTTTCATTACACTTAGCAGGGGTATCTTCAATTCTAGGAGCTGTTAACTTTATTTCCACTATTATTAATATACGACCTACTGGGATACTCCCAGAACGAATCCCATTATTTGTATGATCAGTAGGGATCACTGCCCTATTATTATTATTATCTTTACCTGTACTAGCAGGAGCTATTACTATGTTATTAACAGATCGAAACTTTAATACATCCTTCTTTGACCCATCTGGGGGAGGGGATCCTTCTCAGTACGAGCTGACTTAAAGTGAAACCGCAAAAGGCTCAGTAAACCGGTCATAGTTTACCGGATATATGCCAC-TCACGTGGACAACTGTGGTAATTCTAGAGCTAATACATGCAACCAAGTCCCGACCAGCGATGGAAAGGACGCTTTTATTGGATCAAAACCATTCGCCCGGCCCCGCCCGGGCGTCTGCTT-GATGACTCTAGATAACACCACAGATCGCACGGTCATAGTACCGGCGACGTATCCGTCAAATGTCTGACTTATCAGCTGTCGATGGTAGACTCTGTGTCTACCATGGCGCTCACGGGTAACGGGGAATCAGGGTTCGATTCCGGAGAGGGAGCCTGAGAAACGGCTACCACATCCAAGGAAGGCAGCAGGCACGCAAATTACCCACTCCCGGCACGGGGAGGTAGTGACAAAAAATAACGATACGGGACTCATCCGAGGCCCCGTAATCGGAATGAGAACACCCTAAATCCTTTAACGAGGAGGTAAAGCTCCGAGGAAGCAGCTGGCCACTAAGGCGGCGAGGAAGAGCGCTCCTGCTACGGGAGGAGTTAAGAAACCACACAGGTACAGGCCCGGGACCGTCGCCCTCAGGGAAATCAGGAGGTACCAGAAGAGCACCGAGCTCCTCATCAGGAAACTCCCTTTCCAGAGGCTGGTCAGGGAGATCGCCCAGGATTTTAAGACCGATCTCAGATTCCAGAGCTCTGCTGTTATGGCCCTGCAAGAAGCAAGCGAAGCGTACCTCGTAGGTCTTTTCGAGGACACCAACTTGTGCGCT   [2262]
Acanthosoma_ishiharai                   TTTCATTGGTATTAATAGCTACGATCTTT-AAATTAAAAGAATTTGACGGTAATTTATCATTCCAGAGGAGCCTGTCCTTTAATCGATATCCCACGTTAAATTTTACCTT-GATTTTT-AGCTTATATACCTCTGT-TAT-A-GAGTGTTTTATTAGGAAT--ATTCTCTATCATTTTTTA-AGAATTTATATCAGGTCAAGGTTTAGTTATATTAAGG-TTGAGATGGGCTACATTT-ATGTT--ATTATTGGATCTTT-TT--ATTTATTTAA-AAAGTGAAATTGGATTTGGTTGTAATATATATTA-TATTTTATTTATGATAGCT-GTTCTAGATTAAGGGCTTATTG--TAAA-TTTATATTAAGTCTTACCTGCTCAATGATATTTTA-TATATTAAATAGCCGCAGTATATTGACTGTGCAAAGGTAGCATAATCATTTGTCTTTTAATTGGGGACTTGTATGAATGGTTTGATGAGATATTGACTTTCTTTATATAAAG-TTAGAAAAATTAATTTTTTAGTTAAAAAGCTAAAATAATTTTAAGGGACGAGAAGACCCTATAGAATTTTATGTTTGTTAATTTAAT-T-TGTGGTTGGTTATTT--TTGA-ATTTTATTTTT-AAAAGCATTTTGTTGGGGTGACAGGGAAATTCTTATAACTTTCTTTATATAATTTTTATAAATTTATATTT-TAATGATCCTATTTTAAGGATATC--AAGATTAAATTACCTTAGGGATAACAGCGTAATTTCCTTGGAGAGCTCTTATTGATAA-GGAAGTTTGCGACCTCGATGTTGGATTAAAGTTAGTA-TTAGGTGTAGGAGCTTATATTTACTAGGTCTGTTCGACCTTTAAAATTTTACAGGAATATGAGCAGGAATAGTGGGAACCGCCATAAGATGAATTATCCGTATTGAATTAAGTCAACCCAGATCATTTATCGGAGACGATCAAATTTATAACGTAGTAGTGACTGCCCACGCATTTATTATAATTTTTTTTATAGTTATGCCTGTAATAATTGGGGGTTTTGGAAATTGATTAGTACCCCTCATAATTGGGGCCCCTGACATGGCCTTTCCCCGAATAAATAATATAAGATTTTGATTATTACCCCCTTCATTAACACTATTATTAACCAGAAGACTCGCAGAATCTGGGGCAGGCACTGGATGAACCGTTTATCCCCCTCTATCAAGAAATTTAGCCCATAGAGGAGTCTCTGTAGATCTGGCTATTTTCTCCTTACACCTAGCAGGTGTATCCTCAATCCTAGGAGCTGTAAATTTCATCTCAACTATTATTAATATACGCCCTACTGGAATACTTCCAGAACGAGTTCCACTATTTGTATGATCAGTTGGAATTACAGCCCTATTATTATTATTATCCTTACCCGTGTTGGCAGGAGCCATCACTATATTATTAACAGATCGAAATTTTAACACTTCCTTCTTTGATCCGTCAGGGGGGGGAGATCCTTCTCAGTACGAGCTGACTTAAAGTGAAACCGCAAAAGGCTCAGTAAACCGGTCATAGTTTACCGGATATATGCCAC-TCACGTGGACAACTGTGGTAATTCTAGAGCTAATACATGCAACCAAGTCCCGACCAGCGATGGAAAGGACGCTTTTATTGGATCAAAACCATTCGCCCGGCCCCGCCCGGGCGTCTGCTT-GATGACTCTAGATAACACCACAGATCGCACGGTCATAGTACCGGCGACGTATCCGTCAAATGTCTGACTTATCAGCTGTCGATGGTAGACTCTGTGTCTACCATGGCGCTCACGGGTAACGGGGAATCAGGGTTCGATTCCGGAGAGGGAGCCTGAGAAACGGCTACCACATCCAAGGAAGGCAGCAGGCACGCAAATTACCCACTCCCGGCACGGGGAGGTAGTGACAAAAAATAACGATACGGGACTCATCCGAGGCCCCGTAATCGGAATGAGAACACCCTAAATCCTTTAACGAGGAGGTAAAGCTCCGAGGAAGCAACTGGCCACTAAGGCGGCGAGGAAGAGCGCTCCTGCTACGGGAGGAGTTAAGAAACCACACAGGTACAGACCCGGGACCGTCGCCCTCAGGGAAATCAGGAGGTACCAGAAGAGCACCGAGCTTCTCATCAGGAAACTCCCTTTCCAGAGGCTGGTCAGGGAGATCGCCCAGGATTTTAAGACCGATCTCAGATTCCAGAGCTCCGCTGTTATGGCCCTGCAAGAAGCAAGCGAAGCGTACCTTGTAGGTCTTTTCGAGGACACCAACTTGTGTGCT   [2258]
Acanthosoma_asahinai                    TTTCATTGGTATTAATAGTTATGACCTTT-AAATTAAAAGAATTTGACGGTAATTTATCATTCCAGAGGAGCCTGTCCTTTAATCGATATTCCACGTTAAATTTTACCCT-AATTTTT-AGCTTATATACCTCTGT-TAA-A-GAGTGTTTTATTAGAAATT-ATTCTCTTTTATTTTTTA-AAAATTTATATCAGGTCAAGGTTTAGTTATATTGGGG-TTGAGATGGGCTACATTT-ATTTT--ATTATTGGATCTTT-TT--ATTTATTTAA-AAAGTGAAATTGGATTTGGTTGTAACTTATATTA-TATTTTATTAGTGATATTT-GTTCTAGATTAAGGGCTTATTG--TAAA-TTTATATTAAGTCTTACCTGCTCAATGATATTTAA-TATATTAAATAGCCGCAGTATATTGACTGTGCAAAGGTAGCATAATCATTTGTCTTTTAATTGGGGACTTGTATGAATGGTTTGATGAGATATTAACTTTCTTTATATAAAA-TTAAAAAATTTAATGTTTTAGTTAAAAAGCTAAAATAATTTTAAGGGACGAGAAGACCCTATAGAATTTTATGTTTTTGAATTTAAT-T-TATGTTTGGTTATTT--TTGA-ATTTTACTTTT-AAAGATATTTTGTTGGGGTGACAGGGAAATTTATTTAACTTTCTTTATTTATTTTTTATAGATTTATATTT-TTATGATCCTATTTTAAGGATATT--AAGATTAAATTACCTTAGGGATAACAGCGTAATTTCTTTGGAGAGTTCTTATCGATAA-AGGAGTTTGCGACCTCGATGTTGGATTAAAATTAGTA-TTAGGTGTAGGGGCTTAA-TTTACTAGGTCTGTTCGACCTTTAAAATTTTACAGGAATATGATCAGGAATAATCGGAACCGCTATAAGATGAATTATTCGTATTGAACTAAGCCAACCCAGATCCTTTATTGGTGATGACCAAATTTATAATGTAGTAGTAACTGCTCATGCATTTATTATAATTTTTTTCATAGTAATACCCGTAATAATTGGAGGTTTCGGAAATTGACTAGTACCCTTAATAATCGGAGCACCTGATATGGCCTTCCCTCGAATAAATAATATAAGATTTTGATTATTACCTCCTTCATTAACCTTATTATTAATCAGAAGATTAGCAGAATCAGGAGCAGGTACTGGATGAACTGTATACCCTCCTCTATCAAGAAATTTAGCGCATAGAGGTGTTTCCGTAGATTTAGCTATCTTTTCATTACATTTGGCCGGAGTATCCTCGATTCTAGGGGCTGTAAATTTCATCTCAACTATTATTAATATACGGCCCACTGGAATACTTCCAGAACGAGTCCCATTATTTGTATGATCAGTAGGTATTACAGCCTTATTATTACTACTTTCCCTACCCGTACTAGCAGGAGCCATTACCATGTTATTAACTGATCGAAATTTCAATACCTCCTTCTTTGACCCCTCTGGAGGGGGAGATCCTTCTCAGTACGAGCTGACTTAAAGTGAAACCGCAAAAGGCTCAGTAAACCGGTCATAGTTTACCGGATATATGCCAC-TCACGTGGACAACTGTGGTAATTCTAGAGCTAATACATGCAACCAAGTCCCGACCAGCGATGGAAAGGACGCTTTTATTGGATCAAAACCATTCGCCCGGCCCCGCCCGGGCGTCTGCTT-GATGACTCTAGATAACACCACAGATCGCACGGTCATAGTACCGGCGACGTATCCGTCAAATGTCTGACTTATCAGCTGTCGATGGTAGACTCTGTGTCTACCATGGCGCTCACGGGTAACGGGGAATCAGGGTTCGATTCCGGAGAGGGAGCCTGAGAAACGGCTACCACATCCAAGGAAGGCAGCAGGCACGCAAATTACCCACTCCCGGCACGGGGAGGTAGTGACAAAAAATAACGATACGGGACTCATCCGAGGCCCCGTAATCGGAATGAGAACACCCTAAATCCTTTAACGAGGAGGTAAAGCTCCGAGGAAGCAACTGGCCACTAAGGCGGCGAGGAAGAGCGCTCCTGCTACGGGAGGAGTTAAGAAACCACACAGGTACAGACCCGGGACCGTCGCCCTCAGGGAAATCAGGAGGTACCAGAAGAGCACCGAGCTTCTCATCAGGAAACTCCCTTTCCAGAGGCTGGTCAGGGAGATCGCCCAGGATTTTAAGACCGATCTCAGATTCCAGAGCTCCGCTGTTATGGCCCTGCAAGAAGCAAGCGAAGCCTACCTTGTAGGTCTTTTCGAGGACACCAACTTGTGTGCT   [2258]
Acanthosoma_labiduroides                TTTCATTGGTATTAATAGTTATGACCTTT-AAATTAAAAGAATTTGACGGTAATTTATCATTCCAGAGGAGCCTGTCCTTTAATCGATATTCCACGTTAAATTTTACCCT-GATTACT-AGCTTATATACCTCTGT-TAA-A-GAGTGTTTTATTAGGAGTT-ATTCTCTTTTATTTTTTA-AAAATTTATATCAGGTCAAGGTTTAGCTATATTGGGGGTTGAGATGGGCTACATTT-ATTTT--ATTATTGGATCTTT-TT--ATTTATTTAA-AAAGTGAAATTGGATTTGGTTGTAACTTATATTA-TATTTTATTAGTGATATTT-GTTCTAGATTAAGGGCTTATTG--TAAA-TTTATATTAAGTCTTACCTGCTCAATGATATTTAA-TATATTAAATAGCCGCAGTATATTGACTGTGCAAAGGTAGCATAATCATTTGTCTTTTAATTGGGGACTTGTATGAATGGTTTGATGAGATATTAACTTTCTTTATATAAAA-TTAAAAAATTTAATATTTTAGTTAAAAAGCTAAAATAATTTTAAGGGACGAGAAGACCCTATAGAATTTTATGTTTTTAAATTTAAT-T-TATGTTTGGTTATTT--TTGA-ATTTTATTTTT-AAAGATATTTTGTTGGGGTGACAGGGAAATTTATTTAACTTTCTTTATTTATTTTTTATAGATTTATATTT-TTATGATCCTATTTTAAGGATATT--AAGATTAAATTACCTTAGGGATAACAGCGTAATTTCTTTGGAGAGTTCTTATCGATAA-AGGAGTTTGCGACCTCGATGTTGGATTAAAATTAGTA-TTAGGTGTAGGGGCTTAA-TTTACTAGGTCTGTTCGACCTTTAAAATTTTACAGGGATATGATCAGGAATAATCGGAACCGCTATAAGATGAATTATTCGTATTGAACTAAGCCAACCCAGATCCTTTATTGGCGATGACCAAATTTATAACGTAGTAGTAACTGCTCATGCATTTATTATAATTTTTTTTATAGTGATACCTGTAATAATTGGAGGTTTTGGAAATTGATTAGTACCTTTAATAATTGGGGCACCTGATATGGCCTTCCCTCGAATAAATAATATAAGATTTTGATTATTACCCCCCTCATTAACATTACTATTAATCAGAAGATTAGCAGAATCAGGAGCAGGTACTGGATGAACTGTATATCCTCCTCTGTCAAGAAATTTAGCACATAGAGGTGTATCCGTAGATTTAGCTATCTTTTCATTACATTTAGCAGGAGTATCATCAATTCTAGGGGCTGTAAATTTCATCTCAACTATTATTAATATACGACCCACTGGAATACTTCCAGAACGAGTCCCATTATTTGTATGATCAGTAGGTATTACAGCCTTATTATTACTACTTTCCTTACCCGTACTAGCAGGAGCCATTACCATATTATTAACTGATCGAAATTTCAATACCTCCTTCTTTGATCCGTCAGGGGGAGGAGACCCTTCTCAGTACGAGCTGACTTAAAGTGAAACCGCAAAAGGCTCAGTAAACCGGTCATAGTTTACCGGATATATGCCAC-TCACGTGGACAACTGTGGTAATTCTAGAGCTAATACATGCAACCAAGTCCCGACCAGCGATGGAAAGGACGCTTTTATTGGATCAAAACCATTCGCCCGGCCCCGCCCGGGCGTCTGCTT-GATGACTCTAGATAACACCACAGATCGCACGGTCATAGTACCGGCGACGTATCCGTCAAATGTCTGACTTATCAGCTGTCGATGGTAGACTCTGTGTCTACCATGGCGCTCACGGGTAACGGGGAATCAGGGTTCGATTCCGGAGAGGGAGCCTGAGAAACGGCTACCACATCCAAGGAAGGCAGCAGGCACGCAAATTACCCACTCCCGGCACGGGGAGGTAGTGACAAAAAATAACGATACGGGACTCATCCGAGGCCCCGTAATCGGAATGAGAACACCCTAAATCCTTTAACGAGGAGGTAAAGCTCCGAGGAAGCAACTGGCCACTAAGGCGGCGAGGAAGAGCGCTCCTGCTACGGGAGGAGTTAAGAAACCACACAGGTACAGACCCGGGACCGTCGCCCTCAGGGAAATCAGGAGGTACCAGAAGAGCACCGAGCTTCTCATCAGGAAACTCCCTTTCCAGAGGCTGGTCAGGGAGATCGCCCAGGATTTTAAGACCGATCTCAGATTCCAGAGCTCCGCTGTTATGGCCCTGCAAGAAGCAAGCGAAGCCTACCTTGTAGGTCTTTTCGAGGACACCAACTTGTGTGCT   [2259]
Acanthosoma_laevicorne                  TTTCATTGGTATTAATAGTTATGATCTTT-AAATTAAAAGAATTTGACGGTAATTTATCATTCCAGAGGAGCCTGTCCTTTAATCGATACCCCACGTTAAATTTTACCTT-GGTTATT-AGCTTATATACCTCTGT-TGA-A-GAGTGTTTTATTAGAAGTT-ATTCTCTTTTATTTTTTA-AAAATTTATATCAGGTCAAGGTTTAGTTATATCAAGG-TTGAGATGGGCTACATTTAATTTT--ATTATTGGATCTTTATT--ATTTATT-AT-AAAGTGAAAATGGATTTGGTTGTAATTTATATTA-TATTTTATTTATGATATTT-GTTCTAGATTAAGGGCTTATTG--TTTA-TTTATATTAAGTCTTACCTGCTCAATGATATTTAA-TATATTAAATAGCCGCAGTATATTGACTGTGCAAAGGTAGCATAATCATTTGTCTTTTAATTGGGGACTTGTATGAATGGTTTCATGAGATATTGACTTTCTTTATATAAAA-TCAAATAAATTAATTTTTTAGTTAAAAAGCTAAAATATTTTTAAGGGACGAGAAGACCCTATAGAATTTTATACTTTTATATTTATC-T-TATTTTTGGTTGTTT--CTAC-ATTTTATTTTT-AAAAGTATTTTGTTGGGGTGACAGGGAAATTTATTTAACTTTCTTTATATATATATTATTGATGTATATAT-TTATGATCCTATTTTATGGATTTT--AAGATTAAATTACCTTAGGGATAACAGCGTAATATCTTTGGAGAGTTCTTATCGATAA-AGAAGTTTGCGACCTCGATGTTGGATTAAAATTAGTA-TTGGGTGTAGGTGCTTGA-TTTACTAGGTCTGTTCGACCTTTAAAATTTTACAGGAATATGAGCAGGGATAGTAGGAACAGCCATAAGATGAATTATTCGAATTGAATTAAGACAACCCAGATCATTTATTGGTGATGATCAAATCTATAATGTAGTAGTAACTGCTCATGCCTTTATCATAATCTTCTTTATAGTAATACCAGTAATAATTGGAGGATTTGGTAATTGATTAGTACCTTTAATAATTGGAGCCCCTGACATAGCATTTCCCCGAATAAATAATATAAGATTTTGACTATTACCCCCCTCACTAACATTATTATTAGTTAGTAGATTAGCAGAATCAGGAGTAGGAACAGGCTGAACTGTATACCCCCCTTTATCAAGAAATCTAGCCCACAGAGGAGTATCTGTTGATCTTGCCATTTTCTCACTACACCTAGCAGGTGTATCTTCAATCCTAGGAGCTGTAAATTTTATTTCAACTATTATTAATATACGACCTTCAGGAATATTACCTGAACGAATTCCATTATTTGTATGATCAGTAGGAATTACAGCCCTATTACTATTATTATCATTACCTGTATTAGCAGGAGCTATTACTATATTATTAACAGACCGAAACTTCAATACATCATTCTTTGACCCATCTGGAGGGGGAGATCCTTCTCAGTACGAGCTGACTTAAAGTGAAACCGCAAAAGGCTCAGTAAACCGGTCATAGTTTACCGGATATATGCCAC-TCACGTGGACAACTGTGGTAATTCTAGAGCTAATACATGCAACCAAGTCCCGACCAGCGATGGAAAGGACGCTTTTATTGGATCAAAACCATTCGCCCGGCCCCGCCCGGGCGTCTGCTT-GATGACTCTAGATAACACCACAGATCGCACGGTCATAGTACCGGCGACGTATCCGTCAAATGTCTGACTTATCAGCTGTCGATGGTAGACTCTGTGTCTACCATGGCGCTCACGGGTAACGGGGAATCAGGGTTCGATTCCGGAGAGGGAGCCTGAGAAACGGCTACCACATCCAAGGAAGGCAGCAGGCACGCAAATTACCCACTCCCGGCACGGGGAGGTAGTGACAAAAAATAACGATACGGGACTCATCCGAGGCCCCGTAATCGGAATGAGAACACCCTAAATCCTTTAACGAGGAGGTAAAGCTCCGAGGAAGCAACTGGCCACTAAGGCGGCGAGGAAGAGCGCTCCTGCTACGGGAGGAGTCAAGAAACCACACAGGTATAGGCCCGGGACCGTCGCCCTCAGGGAAATCAGGAGGTACCAGAAGAGCACCGAGCTTCTCATCAGGAAACTCCCTTTCCAGAGGCTGGTCAGGGAGATCGCCCAGGATTTTAAGACCGATCTCAGATTCCAGAGCTCCGCTGTTATGGCCCTGCAAGAAGCAAGCGAAGCGTACCTTGTAGGTCTTTTCGAGGACACCAACTTGTGCGCT   [2259]
Acanthosoma_rufescens                   TTTCATTGGTATTAATAGTTAAGACCTTT-AAATTAAAAGAATTTGACGGTAATTTATCATTCCAGAGGAACCTGTCCTTTAATCGATACTCCACGTTAAATTTTACCTT-AATTTTT-AGCTTATATACCTCTGT-TAT-A-GAGTGTTTTATTAGGAAT--ATTCTCTTTTATTTTTTTGAAAATTTATATCAGGTCAAGGTTTAGTTATATTAAGG-TTGAGATGGGTTACAATTAATTTT--ATTATTAAATCTTTATT---TTTATTTAATAAAGTGAAATTGGATTTGGTTGTAATTTTTATTA-TATTTTACTTATGATATTT-GTTCTAGATTAAGGGCTTATTG--TTTA-TTTATATTAAGTCTTACCTGCTCAATGATATATTATTATATTAAATAGCCGCAGTATATTGACTGTGCAAAGGTAGCATAATCATTTGTCTTTTAATTGGGGACTTGTATGAATGGTTCGATGAAATATCAACTTTCTTTATATAAAA-TTGGAAAAATTAATTTTTTAGTTAAAAAGCTAAAATGATTTTAAGGGACGAGAAGACCCTATAGAATTTTATATTTTTGATTATAAT-T-TAT-TTTGGTTATTTA-TTAT-AATTTATTTTT-AAAATTATTTTGTTGGGGTGACAGGGAAATTTATTTAACTTTCTTTATTTAAATTTTATTAATATATATAT-TTATGATCCTATTTTAAGGATATT--AAGATTAAATTACCTTAGGGATAACAGCGTAATTTCTTTGGAGAGTTCTTATCGATAG-AGAAGTTTGCGACCTCGATGTTGGATTAAAATTGGTG-TTAGGTGTAGGGGCTTAA-ATTACTAGGTCTGTTCGACCTTTAAATTTTTACAGGAATATGATCCGGAATAGTAGGTACTGCTATAAGATGAATTATCCGAATTGAACTAAGACAACCTAGATCATTTATTGGAGATGACCAAATTTATAACGTAGTAGTAACTGCCCACGCATTCATTATAATTTTTTTCATAGTAATACCTGTAATAATTGGAGGATTTGGAAATTGACTAGTGCCCTTAAAAATTGGAGCCCCCGATATAGCCTTCCCCCGAATAAATAACATAAGATTCTGACTACTACCCCCCTCACTCAAATTATTATTAATTAGTAGACTAGCTGAATCTGGAGTAGGAACCGGTTGAACTGTCTATCCTCCTTTATCAAGAAATTTAGCACATAGAGGAGTATCTGTAGATTTAGCAATCTTCTCTTTACACTTGGCCGGAGTATCCTCAATTCTAGGAGCCGTCAATTTCATTTCAACTATTATTAATATACGACCTACAGGTATATTACCAGAACGTATTCCCCTATTTGTATGATCAGTAGGAATTACTGCTATATTATTATTACTATCATTACCTGTATTAGCAGGAGCTATTACTATATTATTAACCGATCGAAATTTTAATACCTCGTTCTTTGACCCGTCAGGGGGAGGAGACCCTTCTCAGTACGAGCTGACTTAAAGTGAAACCGCAAAAGGCTCAGTAAACCGGTCATAGTTTACCGGATATATGCCAC-TCACGTGGACAACTGTGGTAATTCTAGAGCTAATACATGCAACCAAGTCCCGACCAGCGATGGAAAGGACGCTTTTATTGGATCAAAACCATTCGCCCGGCCCCGCCCGGGCGTCTGCTT-GATGACTCTAGATAACACCACAGATCGCACGGTCATAGTACCGGCGACGTATCCGTCAAATGTCTGACTTATCAGCTGTCGATGGTAGACTCTGTGTCTACCATGGCGCTCACGGGTAACGGGGAATCAGGGTTCGATTCCGGAGAGGGAGCCTGAGAAACGGCTACCACATCCAAGGAAGGCAGCAGGCACGCAAATTACCCACTCCCGGCACGGGGAGGTAGTGACAAAAAATAACGATACGGGACTCATCCGAGGCCCCGTAATCGGAATGAGAACACCCTAAATCCTTTAACGAGGAGGTAAAGCTCCGAGGAAACAACTGGCCACTAAGGCGGCGAGGAAGAGCGCTCCTGCTACGGGAGGAGTCAAGAAACCACACAGGTACAGGCCCGGGACCGTCGCCCTCAGGGAAATCAGGAGGTACCAGAAGAGCACCGAGCTTCTCATCAGGAAACTCCCTTTCCAGAGGCTGGTCAGGGAGATCGCCCAGGATTTTAAGACCGATCTCAGATTCCAGAGCTCCGCTGTTATGGCCCTGCAAGAAGCAAGCGAAGCGTACCTTGTAGGTCTTTTCGAGGACACCAACTTGTGCGCT   [2261]
Acanthosoma_sichuanense                 TTTCATTGGTATTAATAGTTAAGACCTTT-AAATTAAAAGAATTTGACGGTAATTTATCATTCCAGAGGAACCTGTCCTTTAATCGATACTCCACGTTAAATTTTACCTT-AATTTTT-AGCTTATATACCTCTGT-TAT-A-GAGTGTTTTATTAGAAAT--ATTCTCTTTTATTTTTT-GAAAATTTATATCAGGTCAAGGTTTAGTTATATTAAGG-TTGAGATGGGTTACAATTAATTTT--ATTATTAAATCTTTATT---TTTATTTAATAAAGTGAAATTGGATTTGGTTGTAATTTTTATTA-TATTTTATTTATGATATTT-GTTCTAGATTAAGGGCTTATTG--TTTA-TTTATATTAAGTCTTACCTGCTCAATGATATATTATTATATTAAATAGCCGCAGTATATTGACTGTGCAAAGGTAGCATAATCATTTGTCTTTTAATTGGGGACTTGTATGAATGGTTCGATGAAATATCAACTTTCTTTATATAAAA-TTGAAAAAATTAATTTTTTAGTTAAAAAGCTAAAATGATTTTAAGGGACGAGAAGACCCTATAGAATTTTATACTTTTGATTATAAT-T-TAT-TTTGGTTATTTA-TTAT-AATTTATTTTT-AAAAATATTTTGTTGGGGTGACAGGGAAATTTATTTAACTTTCTTTATTTATATTTTATTAATGTATATAT-TTATGATCCTATTTTAAGGATATT--AAGATTAAATTACCTTAGGGATAACAGCGTAATTTCTTTGGAGAGTTCTTATCGATAG-AGAAGTTTGCGACCTCGATGTTGGATTAAAATTGGTG-TTAGGTGTAGGGGCTTAA-ATTACCAGGTCTGTTCGACCTTTAAATTTTTACAGGAATATGATCCGGAATAGTAGGTACCGCTATAAGATGAATTATCCGAATTGAACTAAGACAACCTAGATCATTTATTGGAGATGATCAAATTTATAACGTAGTAGTAACTGCCCACGCATTCATTATAATTTTTTTTATAGTAATACCTGTAATAATTGGGGGGTTTGGAAACTGATTAGTGCCCTTAATAATTGGAGCCCCCGATATAGCTTTCCCCCGAATAAATAATATAAGATTCTGACTACTACCCCCCTCACTCACATTATTATTAATTAGTAGACTAGCTGAATCTGGAGTAGGAACCGGTTGAACTGTTTATCCTCCTCTATCAAGAAATTTAGCACATAGAGGGGTATGTGTAGATTTAGCTATCTTTTCCTTACACTTGGCCGGAGTATCCTCAATTTTAGGAGCCGTCAATTTCATTTCAACTATTATTAATATACGACCTACAGGTATATTACCAGAACGTATTCCCTTATTTGTATGATCAGTAGGAATTACTGCCATATTATTATTATTATCATTACCTGTATTAGCAGGGGCTATTACCATATTATTAACCGATCGAAATTTTAATACCTCGTTTTTTGATCCGTCAGGGGGAGGAGACCCTTCTCAGTACGAGCTGACTTAAAGTGAAACCGCAAAAGGCTCAGTAAACCGGTCATAGTTTACCGGATATATGCCAC-TCACGTGGACAACTGTGGTAATTCTAGAGCTAATACATGCAACCAAGTCCCGACCAGCGATGGAAAGGACGCTTTTATTGGATCAAAACCATTCGCCCGGCCCCGCCCGGGCGTCTGCTT-GATGACTCTAGATAACACCACAGATCGCACGGTCATAGTACCGGCGACGTATCCGTCAAATGTCTGACTTATCAGCTGTCGATGGTAGACTCTGTGTCTACCATGGCGCTCACGGGTAACGGGGAATCAGGGTTCGATTCCGGAGAGGGAGCCTGAGAAACGGCTACCACATCCAAGGAAGGCAGCAGGCACGCAAATTACCCACTCCCGGCACGGGGAGGTAGTGACAAAAAATAACGATACGGGACTCATCCGAGGCCCCGTAATCGGAATGAGAACACCCTAAATCCTTTAACGAGGAGGTAAAGCTCCGAGGAAACAACTGGCCACTAAGGCGGCGAGGAAGAGCGCTCCTGCTACGGGAGGAGTCAAGAAACCACACAGGTACAGGCCCGGGACCGTCGCCCTCAGGGAAATCAGGAGGTACCAGAAGAGCACCGAGCTTCTCATCAGGAAACTCCCTTTCCAGAGGCTGGTCAGGGAGATAGCCCAGGATTTTAAGACCGATCTCAGATTCCAGAGCTCCGCTGTTATGGCCCTGCAAGAAGCAAGCGAAGCGTACCTTGTAGGTCTTTTCGAGGACACCAACTTGTGCGCT   [2260]
Sastragala_esakii                       TTTCATTGGTATTAATAGTTAAGATCTTT-AAATTAAAAGAATTTGACGGTAATTTATCATTCCAGAGGAGCCTGTCCTGTAATCGATATTCCACGTTAAATCTTACCTT-AATTTTTT-GCTTATATACCTCTGT-TTT-A-GAGTGTTTTATTAGGAA-T-ATTCTCTTTTATTTTTTA-AAAATTTATATCAGGTCAAGGTTTAGCTATATTAGGG-TTGAGATGGGCTACATTTATATTT--ATTATTGGATCTTTAT---ATTTATTTATTGAGGTGAAATTGGATTTGGTAGTAATTTGTATTA-TATATTATTTATGATATTT-GTTCTAGATTAAGGGCTTATTG-TTTTATTTTATATTAAGTCTTACCTGCTCAATGATAT-TAGTAATATTAAATAGCCGCAGTATATTGACTGTGCAAAGGTAGCATAATCATTTGTCTTTTAATTGAGGACTTGTATGAATGGTTTAATGAAATATTAACTTTCTTTATATAAAA-TTTATAAAATTAATTTTTTAGTTAAAAAGCTAAAATGATTTTAAGGGACGAGAAGACCCTATAGAATTTTATACTTTATATTATA-TAA-TGTGTTTGGTTATTT--TTTG-GTTATATTTTT-TAAAGTATTTTGTTGGGGTGACAGGGAAATTTATTTAACTTTCTTTATTTATATTTTATTGAATAGTATAT-TTATGATCCTATTTTATGGAT-TTAAAAGATTAAATTACCTTAGGGATAACAGCGTAATTTCCTTGGAGAGTTCTTATCGATAA-GGGAGTTTGCGACCTCGATGTTGGATTAAAATAAGTA-TTAGGTGTAGAAGCTTA--TTTACTAGGTCTGTTCGACCTTTAATATTTTACAGGAATATGAGCCGGAATAGTAGGAACAGCCATAAGATGAATCATTCGAATTGAATTAAGACAACCAAGATCATTCATCGGAGATGATCAAATTTATAATGTAATTGTAACTGCCCATGCATTTATTATAATCTTTTTTATAGTAATACCCGTAATAATTGGAGGATTTGGAAATTGACTAGTACCCTTAATAATTGGAGCACCCGATATAGCTTTTCCCCGAATAAATAATATAAGATTCTGATTACTCCCACCATCACTAACATTATTATTAATTAGAAGTTTAGCAGAATCAGGAGTAGGAACCGGTTGAACAGTTTATCCCCCTTTATCCAGTAATATTGCCCATAGAGGAGTATCCGTAGACTTAGCCATTTTTTCACTACATTTAGCAGGAGTATCCTCAATCCTAGGAGCAGTAAACTTTATTTCTACTATTATTAATATACGACCCACTGGTATATTACCAGAACGTATTCCACTATTTGTTTGATCAGTAGGAATTACAGCTCTACTATTACTACTATCATTACCAGTACTGGCAGGAGCCATTACTATATTATTAACAGATCGTAATTTCAACACATCATTTTTTGATCCGTCAGGGGGGGGAGACCCTTCTCAGTACGAGCTGACTTAAAGTGAAACCGCAAAAGGCTCAGTAAACCGGTCATAGTTTACCGGATATATGCCAC-TCACGTGGATAACTGTGGTAATTCTAGAGCTAATACATGCAACCAAGTCCCGACCAGCGATGGAAAGGACGCTTTTATTGGATCAAAACCATTCGCCCGGCCCCGCCCGGGCGTCTGCTT-GATGACTCTAGATAACACCACAGATCGCACGGTCATAGTACCGGCGACGTATCCGTCAAATGTCTGACTTATCAGCTGTCGATGGTAGACTCTGTGTCTACCATGGCGCTCACGGGTAACGGGGAATCAGGGTTCGATTCCGGAGAGGGAGCCTGAGAAACGGCTACCACATCCAAGGAAGGCAGCAGGCACGCAAATTACCCACTCCCGGCACGGGGAGGTAGTGACAAAAAATAACGATACGGGACTCATCCGAGGCCCCGTAATCGGAATGAGAACACCCTAAATCCTTTAACGAGGAGGTAAAGCTCCGAGGAAGCAACTGGCCACTAAGGCAGCGAGGAAGAGCGCTCCTGCTACGGGAGGAGTCAAGAAACCACATAGGTACAGGCCCGGGACCGTCGCCCTCAGGGAAATCAGGAGGTACCAGAAGAGCACCGAGCTTCTCATCAGGAAACTCCCTTTCCAGAGGCTGGTCAGGGAGATCGCCCAGGATTTTAAGACCGATCTCAGATTCCAGAGCTCCGCTGTTATGGCCCTGCAAGAAGCAAGCGAAGCGTACCTTGTAGGTCTTTTCGAGGATACCAACTTGTGCGCT   [2261]
Sastragala_sp._javanensis_complex       TTTCATTGGTATTAATAGTTAAGATCTTT-AAATTAAAAGAATTTGACGGTAATTTATCATTTCAGAGGAGCCTGTCCTTTAATCGATACCCCACGTTAAATTTTACCTT-AAATTTTT-GCCTATATACCTCTGT-TTT-A-GAGTGTTTTATTAGGAT-T-ATTCTCTTTTATTTTTTA-AAAATTTATATCAGGTCAAGGTTTAGCTATATTAAGG-TTGAGATGGGCTACATTTATTCTT--ATTATTAGATCTTCAT---ATTTATTTATGGAAGTGAAATTGGATTTGGTAGTAATTTGTATTA-TATTTTATTTATGATATTT-GTTCTAGATTAAGGGCTTGTTG-TTTAA-TTTATATTAGGTCTTACCTGCTCAATGATAT--AAATATATTAAATAGCCGCAGTATACTGACTGTGCAAAGGTAGCATAATCATTTGTCTTTTAATTGGAGACTTGTATGAATGGTTTGATGAAATATTAACTTTCTTTATATAAAA-TTTAAAAAATTAATTTTTTAGTTAAAAAGCTGAAATGATTTTAAGGGACGAGAAGACCCTATAGAATTTTATACTTTATATTATAATAA-T-TTTTTGGTTATTT--TTTA-ATTTTATTTTT-AAAAGTATTTTGTTGGGGTGACAGGGAAATTTATTTAACTTTCTTTATTTATATTTTATTTATTAATATAT-AAATGATCCTATTTTATGGAT-T-ATAAGACTAAATTACCTTAGGGATAACAGCGTAATTTTCTTGGAGAGTTCTTATCGATAA-GAGAGTTTGCGACCTCGATGTTGGATTAAAATAAGTA-TTGGGTGTAGGAGCTTA--ATTACTAGGTCTGTTCGACCTTTAATATTTTACAGGAATATGAGCTGGAATAGTAGGAACAGCAATAAGATGAATTATTCGAATTGAACTAAGACAACCAAGATCATTTATTGGAGATGATCAAATTTATAATGTAATTGTAACTGCCCATGCATTTATTATAATCTTTTTTATAGTAATACCTGTAATAATTGGAGGATTTGGTAACTGATTAGTACCTTTAATAATTGGGGCACCTGATATAGCATTCCCACGAATAAATAATATAAGATTCTGACTATTACCCCCTTCATTAACCCTATTATTAGTCAGAAGATTAGCAGAATCAGGGGTAGGTACTGGATGAACAGTTTACCCCCCTTTATCCAGAAATATCGCTCATAGAGGAGTTTCAGTAGATTTAGCTATCTTTTCCTTACACTTAGCAGGAGTATCTTCAATTCTAGGAGCAGTAAATTTTATTTCAACTATTATTAATATACGGCCTACTGGTATATTACCAGAACGCATTCCCCTATTTGTTTGATCAGTAGGAATTACAGCACTACTATTATTATTATCATTACCAGTATTAGCTGGAGCCATTACTATATTATTAACAGATCGTAACTTTAATACATCATTTTTTGACCCGTCAGGGGGGGGAGACCCTTCTCAGTACGAGCTGACTTAAAGTGAAACCGCAAAAGGCTCAGTAAACCGGTCATAGTTTACCGGATATATGCCAC-TCACGTGGACAACTGTGGTAATTCTAGAGCTAATACATGCAACCAAGTCCCGACCAGCGATGGAAAGGACGCTTTTATTGGATCAAAACCATTCGCCCGGCCCCGCCCGGGCGTCTGCTT-GATGACTCTAGATAACACCACAGATCGCACGGTCATAGTACCGGCGACGTATCCGTCAAATGTCTGACTTATCAGCTGTCGATGGTAGACTCTGTGTCTACCATGGCGCTCACGGGTAACGGGGAATCAGGGTTCGATTCCGGAGAGGGAGCCTGAGAAACGGCTACCACATCCAAGGAAGGCAGCAGGCACGCAAATTACCCACTCCCGGCACGGGGAGGTAGTGACAAAAAATAACGATACGGGACTCATCCGAGGCCCCGTAATCGGAATGAGAACACCCTAAATCCTTTAACGAGGAGGTAAAGCTCCGAGGAAGCAACTGGCCACTAAGGCAGCGAGGAAGAGCGCTCCTGCTACGGGAGGAGTCAAAAAACCACACAGGTACAGGCCCGGGACCGTCGCCCTCAGGGAAATCAGGAGGTACCAGAAGAGCACCGAGCTTCTCATCAGGAAACTCCCTTTCCAGAGGCTGGTCAGGGAGATCGCCCAGGATTTTAAGACCGATCTCAGATTCCAGAGCTCCGCTGTTATGGCCCTGCAAGAAGCAAGCGAAGCGTACCTTGTAGGTCTTTTCGAGGATACCAACTTGTGCGCT   [2258]
Sastragala_scutellata                   TTTCATTGGTATTAATAGTTATGACCTTT-AAATTAAAAGAATTTGACGGTAATTTATCATTCCAGAGGAGCCTGTCCTTTAATCGATACCCCACGTTAAATTTTACCTT-AGTTTTT-AGCTTATATACCTCTGT-TAT-A-GAGTGTTTTATTAGAAATT-ATTCTCTTTTATTTTTTA-AAAATTTATGTCAGGTCAAGGTTTAGTTATATTAAGG-TTGAGATGGGCTACATTTATTTT---ATTATTGAATCTTT-TT--ATTTATTTAA-AAAGTGAAATTGGATTTGGTTGTAATTTATATTA-TATTTTATTAATGATATTT-GTTCTAGATTAAGGTCCTATTG-ATTAA-TTTATATTAGGTTTTACCTGCTCAATGATAATTAAA-TTATTAAATAGCCGCAGTATATTGACTGTGCAAAGGTAGCATAATCATTTGTCTTTTAATTGAGGACTTGTATGAATGGTTTGATGAGATATTGACTTTCTTTATATAAAA-TTAAAAAAATTAATTTTTTAGTTAAAAGGCTAAAATAATTTTAAGGGACGAGAAGACCCTATAGAATTTTATACTTTTTAAATTTATAA-TGTTTCTGGTTATTT--TTAA-GTTTTATTTTT-ATAAGTATTTTGTTGGGGTGACAGGGAAATTTCTTAAACTTTCTTTATTTATACATTATTAATGAATAAAT-TTTTGATCCTATTTTAAGGAT-T-TTAAGATTAAATTACCTTAGGGATAACAGCGTAATTTCTTTGGAGAGTTCTTATCGATAA-AGGAGTTTGCGACCTCGATGTTGGATTAAAATTAGTT-TTAGGTGTAGAAGCTTA--ATTACTAGGTCTGTTCGACCTTTAAAATTTTACAGGAATATGAGCCGGAATAGTAGGAACAGCTATAAGATGAATTATCCGAATTGAATTAAGACAGCCAAGATCATTCATTGGAGACGATCAAATCTATAATGTAGTAGTAACTGCCCACGCATTCATCATAATTTTCTTTATAGTAATACCTGTTATAATTGGAGGTTTTGGAAATTGACTGGTTCCTTTAATAATTGGAGCACCTGATATAGCTTTCCCCCGAATAAATAATATAAGATTTTGATTATTGCCCCCCTCATTAACATTACTATTAATTAGAAGATTAGCTGAATCAGGAGTGGGGACAGGTTGGACAGTATATCCCCCTTTATCTAGAAATTTAGCCCATAGAGGAGTATCCGTAGATTTAGCTATCTTTTCACTTCATCTGGCCGGAGTATCCTCTATCCTAGGAGCAGTAAATTTTATTTCAACCATTATTAATATACGACCCACTGGTATATTACCAGAACGAATCCCATTATTTGCATGATCAGTGGGAATTACAGCACTATTACTATTATTATCACTACCCGTATTAGCAGGGGCTATCACCATACTATTAACAGATCGAAACTTCAATACATCCTTTTTTGACCCGTCAGGGGGAGGAGATCCTTCTCAGTACGAGCTTACTTAAAGTGAAACCGCAAAAGGCTCAGTAAACCGGTCATAGTTTACCGGATATATGCCAC-TCACGTGGACAACTGTGGTAATTCTAGAGCTAATACATGCAACCAAGTCCCGACCAGCGATGGAAAGGACGCTTTTATTGGATCAAAACCATTCGCCCGGCCCCGCCCGGGCGTCTGCTT-GATGACTCTAGATAACACCACAGATCGCACGGTCATAGTACCGGCGACGTATCCGTCAAATGTCTGACTTATCAGCTGTCGATGGTAGACTCTGTGTCTACCATGGCGCTCACGGGTAACGGGGAATCAGGGTTCGATTCCGGAGAGGGAGCCTGAGAAACGGCTACCACATCCAAGGAAGGCAGCAGGCACGCAAATTACCCACTCCCGGCACGGGGAGGTAGTGACAAAAAATAACGATACGGGACTCATCCGAGGCCCCGTAATCGGAATGAGAACACCCTAAATCCTTTAACGAGGAGGTAAAGCTCCGAGGAAGCAGCTGGCCACTAAGGCAGCGAGGAAGAGCGCTCCTGCTACGGGAGGAGTCAAGAAACCACACAGGTACAGGCCCGGGACCGTCGCCCTCAGGGAAATCAGGAGGTACCAGAAGAGCACCGAGCTTCTCATCAGGAAACTCCCTTTCCAGAGGCTGGTCAGGGAGATCGCCCAGGATTTTAAGACCGATCTCAGATTCCAGAGCTCCGCTGTTATGGCCCTGCAAGAAGCAAGCGAAGCGTACCTCGTAGGTCTTTTCGAGGACACCAACTTGTGCGCT   [2259]
Cyphostethus_japonicus                  TATCATTAGTATTAATAGTTAAGGTCTTT-AAATTAAAAGGATTTGACGGTAACTTATCAATTCAGAGGAACCTGTTCTTTAATCGATACTCCACGTTAAATTTTACCTT-AGTTATT--GCTTATATACCTCTGTCTATTA-GAGTGTTTTATAAG-AAT--ATTCTCTTTTATTATTTT-ATAATTTATACCAGGTCAAGGTTTAGCTATATTAAGG-TTGAAATGGGTTACATTTAATTTTT-ATTATTGGATCTT-ATT--ATGTAT-AAATAAG-TGAAATTGGATTTGGTTGTAATACATATTA-TATTTTATTTATGATATTT-GTTCTAGGTTAAGGTCTTATTG--TAAA-TTTATATTAAGTCTTACCTGCTCAATGATAAAATTATTTATTTAATAGCCGCAGTATTTTGACTGTGCAAAGGTAGCATAATCATTTGTCTTTTAATTGTTGACTAGTATGAATGGTTTGATGAAATATTAGCTTTCTTTGTTTAAAT-TTAATTAATTTAATTTTTTAGTTAAAAAGCTAAAATATCTTTATAGGACGAGAAGACCCTATAGAATTTTAT-TATTTATTTATTAA-T-ATTATTTGGTAATTTTATTTA-TTTATTTAAAT-TTGTA-ATTTTGTTGGGGCGACAGGGAAATTATATTAACTTTCTTTATTTATATTTTATTAATATATATAT-TAATGATCCTATTTTATGGATATT--AAGATTAAATTACCTTAGGGATAACAGCGTAATTTCTTTGGAGAGTTCTTATTGATAA-TGAAGATTGCGACCTCGATGTTGGATTAAAATTAGTT-ATAGGTGTAGATGCTTAT--TTACTAGGTCTGTTCGACCTTTAAAATTTTACAGGAATGTGATCAGGAATAGTAGGTACTGCTATAAGATGAATCATTCGAATTGAATTAAGACAACCTAGATCATTTATTGGAGATGATCAAATTTATAATGTGGTAGTCACTGCCCATGCTTTCATTATAATTTTTTTTATAGTAATACCTATTATAATTGGAGGTTTTGGTAATTGATTAGTGCCCTTAATAATTGGAGCACCAGATATAGCATTCCCCCGAATAAATAATATAAGATTCTGATTACTACCCCCTTCAATTACATTATTATTAATAAGTAGAATATCAGAATCAGGAGTAGGGACTGGATGAACAGTATACCCTCCTTTATCAAGTAATGTAGCCCATAGTGGATCATCTGTAGATCTAGCTATCTTTTCATTACATTTAGCAGGAGTATCATCTATTCTAGGGGCTGTCAATTTTATTTCAACTATTATGAATATACGACCAAAAGGTATATTGCCTGAACGAATCCCCCTATTTGTGTGATCAGTAGGAATTACTGCATTACT-TTATTATTATCATTACCAGTACT-GCTGG-GCCAT-AC-ATA-TATT-ACTGATCG-AATTTTAATAC-TC-TT-TTTGACCCTTCTGGAGGGGGAGA-CC-TCTCAGTACGAGCTGACTTAAAGTGAAACCGCAAAATGCTCAGTAAACCGGTCATAGTTTACCGGATATATGCCAC-TCACGTGGACAACTGTGGTAATTCTAGAGCTAATACATGCAACTAAGTCCGGACCAGCGATGGAAAGGACGCTTTTATTGGATCAAAACCATTCGCCCGGCTCCGTCCGGGCGTCTAATTTGATGACTCTAGATAACACCACAGATCGCACGGTCATAGTACCGGCGACGTATCCGTCAAATGTCTGACTTATCAGCTGTCGATGGTAGACTCTGTGTCTACCATGGCGCTCACGGGTAACGGGGAATCAGGGTTCGATTCCGGAGAGGGAGCCTGAGAAACGGCTACCACATCCAAGGAAGGCAGCAGGCACGCAAATTACCCACTCCCGGCACGGGGAGGTAGTGACAAAAAATAACGATACGGGACTCATCCGAGGCCCCGTAATCGGAATGAGAACACCCTAAATCCTTTAACGAGGAGGTAAAGCTCCGAGGAAGCAACTGGCTACTAAGGCGGCCAGGAAGAGCGCTCCTGCCACGGGAGGAGTCAAGAAACCACACAGGTACAGGCCCGGGACAGTAGCCCTCAGGGAAATCAGGAGATACCAGAAGAGCACCGAGCTGCTCATCAGGAAACTTCCTTTCCAGAGGCTGGTCAGGGAGATCGCTCAGGATTTCAAGACCGATCTAAGATTCCAGAGCTCTGCAGTAATGGCCCTGCAAGAAGCAAGCGAAGCGTACCTTGTAGGACTTTTCGAGGACACCAACTTGTGCGCT   [2246]
Cyphostethus_tristriatus                ATTCATTGGTATTAGTAGTTAAGATCTTT-AAATTAAAAGGATTTGACGGTAACTTATCAATTCAGAGGAACCTGTTCTATAATCGATATTCCACGTTAAATTTTACCTTTAATTATT--GCTTATATACCTCTGTTTATTA-GAGTGTTTTATTAG-AAT--ATTCTCTTTTATTATTTT-ATAATTTATATCAGGTCAAGGTTTAGCTATATTAAGG-TTGAAATGGGTTACATTTAATTTTT-ATTATTGGATCTT-ATT--ATGTAT-AAATAAG-TGAAATTGGATTTGATTGTAATATATATTA-TATTTTATTTATGATATTT-GTTCTAGGTTAAGGTCTTATTG--TAAA-TTTATATTAAGTCTTACCTGCTCAATGATAAATTTATTTATTTAATAGCCGCAGTATTTTGACTGTGCAAAGGTAGCATAATCATTTGTCTTTTAATTGTTGACTAGTATGAATGGTTTGATGAAATATTATCTTTCTTTGTTTAAAT-TTAATGAATTTAATTTTTTAGTTAAAAAGCTAAAATATTTTTATAGGACGAGAAGACCCTATAGAATTTTAT-TATTAATTTATTCA-T-ATTATTCGGTAATTTATGTAA-TTTATTTAAAT-TAATA-ATTATGTTGGGGCGACAGGGAAATCTTATTAACTTTCTTTATATATATATTATTAATGCATATAT-TAATGATCCTATTTTATGGATAAT--AAGATTAAATTACCTTAGGGATAACAGCGTAATTTCTTTGGAGAGTTCTTATCGATAA-TGAAGATTGCGACCTCGATGTTGGATTAAAATTAGTA-TTAGGTGTAGGTGCTTAT--TTACTAGGTCTGTTCGACCTTTAAAATTTTACAGGTATGTGGGCAGGAATAGTAGGTACTGCAATAAGATGAATCATTCGAATTGAATTAAGACAACCTAGATCATTTATCGGGGATGATCAAATCTATAATGTAGTAGTTACTGCTCATGCTTTTATTATAATTTTTTTTATAGTAATACCTATTATAATTGGAGGTTTTGGTAACTGACTAGTGCCACTAATAATCGGAGCACCAGATATAGCATTTCCCCGAATAAATAACATAAGATTCTGATTATTACCCCCCTCGATCACATTGCTTTTAGTAAGAAGAATAGCAGAATCAGGTGTAGGGACCGGATGAACAGTATATCCTCCTCTATCAAGTAATATAGCACATAGAGGGGCATCTGTAGATCTAGCTATCTTCTCACTACATTTAGCAGGGGTGTCATCTATTCTAGGAGCCGTCAATTTTATTTCAACTATTATAAATATACGACCAAAAGGTATACTACCTGAACGAGTACCTCTATTTGTATGGTCCGTAGGAATTACTGCATTACTATTATTATTATCATTACCAGTACTAGCTGGTGCCATCACTATACTATTGACTGATCGTAATTTTAATACTTCATTCTTTGACCCTTCTGGAGGGGGAGACCCTTCTCAGTACGAGCTGACTTAAAGTGAAACCGCAAAATGCTCAGTAAACCGGTCACAGTTTACCGGATATATGCCAC-TCACGTGGACAACTGTGGTAATTCTAGAGCTAATACATGCAACTAAGTCCGGACCAGCGATGGAAAGGACGCTTTTATTGGATCAAAACCATTCGCCCGGCTCCGTCCGGGCGTCTAATTTGATGACTCTAGATAACACCACAGATCGCACGGTCATAGTACCGGCGACGTATCTGTCAAATGTCTGACTTATCAGCTGTCGATGGTAGACTCTGTGTCTACCATGGCGCTCACGGGTAACGGGGAATCAGGGTTCGATTCCGGAGAGGGAGCCTGAGAAACGGCTACCACATCCAAGGAAGGCAGCAGGCACGCAAATTACCCACTCCCGGCACGGGGAGGTAGTGACAAAAAATAACGATACGGGACTCATCCGAGGCCCCGTAATCGGAATGAGAACACCCTAAATCCTTTAACGAGGAGGTAAAGCTCCGAGGAAGCAACTGGCTACTAAGGCGGCCAGGAAGAGCGCTCCTGCCACGGGAGGAGTCAAGAAACCACACAGGTACAGGCCCGGGACAGTAGCCCTCAGGGAAATCAGGAGATACCAGAAGAGCACCGAGCTGCTCATCAGGAAACTTCCTTTCCAGAGGCTGGTCAGGGAGATCGCTCAGGATTTCAAGACCGATCTAAGATTCCAGAGCTCTGCAGTAATGGCCCTGCAAGAAGCAAGCGAAGCGTACCTTGTAGGACTTTTCGAGGACACCAACTTGTGCGCT   [2260]
Elasmostethus_nubilus                   TTTCATTGGTATTAATAGTTAAGATCTTT-AAATTAAAAGAATTTGACGGTAATTTATCATTCCAGAGGAGCCTGTCCTATAATCGATAACCCACGTTAAATTTTACCTT-GATTCTT--GCTTATATACCTCTGT-TATAA-GAGTGTTTTACTAGAAATTAATTCTCTTTTATTTTTTT-AAAAGATATATCAGGTCAAGGTTTAGCTATATTAAGG-TTGAGATGGGCTACATTTAATTTTT-ATTATTGGATTTTTATT---TATATT-AATAAGATGAAATTGGATTTGGTTGTAATTTTTATTA-TATTTTATTTATGATATTT-GTTCTAGATTAAGGTCTTATTG--TAGA-TTTATATTAAGTCTTGCCTGCTCAATGATAT---TATTTATTAAATAGCCGCAGTATTTTGACTGTGCAAAGGTAGCATAATCATTTGTCTTTTAATTGTGGACTTGTATGAATGGTTTGATGAGATACTAGCTTTCTTTATATAAAATTCAATTAATTTAATTTCTTAGTTAAAAAGCTAAGATATTTTTATAGGACGAGAAGACCCTATAGAATTTTATTTATATTTATATAAA-T-AATATCTGGATATTTT--TTA-TTTTTATAGAT-TTATAAATTTTGTTGGGGTGACAGGGAAATTTACATAACTTTCTTTATTTATATTTTATTTATATATATAT-TTATGATCCTATTTTAAGGATATT--AAGATTAAATTACCTTAGGGATAACAGCGTAATTTCTTTGGAGAGTTCTTATCGATAA-TGAAGTTTGCGACCTCGATGTTGGATTAAAATAAGTA-TTAGGTGTAGGTGCTTAA--TTACTAGGTCTGTTCGACCTTTAAATTTTTACAGGAATATGAGCAGGTATAGTAGGTACAGCCATAAGATGAATTATTCGAATTGAATTAAGACAACCTAGATCATTTATTGGAGATGATCAAATTTATAATGTTGTAGTAACAGCCCACGCTTTTATTATGATTTTTTTCATAGTAATGCCAATTATAATTGGGGGTTTCGGAAACTGATTAGTCCCTTTAATAATTGGGGCACCTGATATAGCATTTCCCCGAATAAATAATATAAGATTCTGATTATTACCCCCCTCATTAACATTATTATTAATTAGAAGACTAGCTGAATCAGGAGTAGGTACTGGATGAACAGTATATCCCCCTTTATCAAGTAATCTAGCACATAGAGGGGTATCTGTAGATTTAGCAATTTTCTCCCTACACTTAGCAGGAGTTTCATCAATCTTAGGGGCAGTAAACTTCATTTCAACCATTATTAATATACGACCAACAGGTATATTACCAGAACGAGTGCCTTTATTTGTTTGATCAGTAGGAATTACTGCTTTACTTTTACTATTATCATTACCAGTACTTGCTGGAGCCATTACAATATTATTAACCGATCGAAATTTTAATACTTCCTTTTTTGACCCTTCTGGAGGGGGAGATCCTTCTCAGTACGAGCTGACTTAAAGTGAAACCGCAAAAGGCTCAGTAAACCGGTCATAGTTTACCGGATATATGCCAC-TCACGTGGACAACTGTGGTAATTCTAGAGCTAATACATGCAACCAAGTCCCGACCAGCGATGGAAAGGACGCTTTTATTGGATCAAAACCATTCGCCCGGCTCCGCCCGGGCGTCTGCTT-GATGACTCTAGATAACACCACAGATCGCACGGTCATAGTACCGGCGACGTATCCGTCAAATGTCTGACTTATCAGCTGTCGATGGTAGACTCTGTGTCTACCATGGCGCTCACGGGTAACGGGGAATCAGGGTTCGATTCCGGAGAGGGAGCCTGAGAAACGGCTACCACATCCAAGGAAGGCAGCAGGCACGCAAATTACCCACTCCCGGCACGGGGAGGTAGTGACAAAAAATAACGATACGGGACTCATCCGAGGCCCCGTAATCGGAATGAGAACACCCTAAATCCTTTAACGAGGAGGTAAAGCTCCGAGAAAGCAACTGGCCACTAAGGCGGCGAGGAAGAGCGCTCCCGCCACGGGAGGAGTTAAGAAGCCACACAGGTACAGGCCCGGGACCGTCGCCCTCAGGGAAATCAGGAGGTACCAGAAGAGCACTGAGCTTCTCATCAGGAAACTCCCATTCCAGAGACTGGTTAGGGAAATCGCTCAGGATTTCAAGACCGATCTCAGATTCCAGAGCTCTGCTGTCATGGCTCTGCAAGAAGCAAGCGAGGCGTACCTTGTAGGCCTTTTCGAGGACACAAATTTGTGCGCT   [2259]
Elasmostethus_rotundus                  TTTCATTGGTATTAATAGTTAAGATCTTT-AAATTAAAAGAATTTGACGGTAATTTATCATTCCAGAGGAGCCTGTCCTATAATCGATAACCCACGTTAAATTTTACCTT-AATTTTT--GCTTATATACCTCTGT-TATAA-GAGTGTTTTACTAGAAATTAATTCTCTTTTATTTTTTT-AAAAGATATATCAGGTCAAGGTTTAGCTATATTAAGG-GTGAGATGGGCTACATTTAATTTTT-ATTATTGGATTTTTATT---TATGTT-AATAAGATGAAATTGGATTTGGTTGTAATTTTTATTA-TATTTTATTTATGATATTT-GTTCTAGATTAAGGTCTTATTG--TAGA-TTTATATTAAGTCTTGCCTGCTCAATGATAT---TATTTATTAAATAGCCGCAGTATTTTGACTGTGCAAAGGTAGCATAATCATTTGTCTTTTAATTGTGGACTTGTATGAATGGTTTGATGAGATACTAACTTTCTTTATATAAAATTCAATTAATTTAATTTCTTAGTTAAAAAGCTAAGATGTTTTTATAGGACGAGAAGACCCTATAGAATTTTATTTATATTTATATAAA-T-AATATCTGGATATTTT--AAT-TATATATATAT-ATATATATTTTGTTGGGGTGACAGGGAAATTTACATAACTTTCTTTATTTATATTTTATTTATATATATAT-TTATGATCCTATTTTAAGGATATT--AAGATTAAATTACCTTAGGGATAACAGCGTAATTTCTTTGGAGAGTTCTTATCGATAA-TGAAGTTTGCGACCTCGATGTTGGATTAAAATAAGTA-TTAGGTGTAGGTGCTTAA--TTACTAGGTCTGTTCGACCTTTAAATTTTTACAGGAATATGAGCAGGTATAGTAGGTACAGCCATAAGATGAATTATTCGAATTGAATTAAGACAACCTAGATCATTTATTGGAGATGATCAAATTTATAATGTTGTAGTAACAGCTCACGCTTTTATTATGATTTTCTTCATAGTAATACCAATTATAATTGGGGGTTTCGGAAATTGATTAGTTCCTTTAATAATTGGAGCACCTGCTATAGCATTTCCCCGAATAAATAATATAAGATTCTGGTTATTACCCCCCTCATTAACATTATTACTAATTAGAAGACTAGCTGAATCAGGGGTAGGTACTGGGTGAACAGTATATCCTCCTTTATCAAGTAATCTAGCACATAGAGGAGTATCTGTAGATTTAGCAATTTTTTCTCTACATTTAGCAGGAGTTTCATCAATCCTAGGAGCAGTAAACTTTATTTCAACTATTATTAATATACGACCAACAGGTATATTACCAGAACGAGTACCTTTATTTGTTTGATCAGTAGGAATTACTGCTTTACTTTTACTATTATCATTACCAGTACTTGCTGGAGCTATTACAATACTATTAACTGATCGAAATTTTAATACTTCTTTTTTTGACCCTTCTGGAGGGGGAGATCCTTCTCAGTACGAGCTGACTTAAAGTGAAACCGCAAAAGGCTCAGTAAACCGGTCATAGTTTACCGGATATATGCCAC-TCACGTGGACAACTGTGGTAATTCTAGAGCTAATACATGCAACCAAGTCCCGACCAGCGATGGAAAGGACGCTTTTATTGGATCAAAACCATTCGCCCGGCTCCGCCCGGGCGTCTGCTT-GATGACTCTAGATAACACCACAGATCGCACGGTCATAGTACCGGCGACGTATCCGTCAAATGTCTGACTTATCAGCTGTCGATGGTAGACTCTGTGTCTACCATGGCGCTCACGGGTAACGGGGAATCAGGGTTCGATTCCGGAGAGGGAGCCTGAGAAACGGCTACCACATCCAAGGAAGGCAGCAGGCACGCAAATTACCCACTCCCGGCACGGGGAGGTAGTGACAAAAAATAACGATACGGGACTCATCCGAGGCCCCGTAATCGGAATGAGAACACCCTAAATCCTTTAACGAGGAGGTAAAGCTCCGAGAAAGCAACTGGCCACTAAGGCGGCGAGGAAGAGCGCTCCCGCCACGGGAGGAGTTAAGAAGCCACACAGGTACAGGCCCGGGACCGTCGCCCTCAGGGAAATCAGGAGGTACCAGAAGAGCACTGAGCTTCTCATCAGGAAACTCCCATTCCAGAGACTGGTTAGGGAAATCGCTCAGGATTTCAAGACCGATCTCAGATTCCAGAGCTCTGCTGTCATGGCTCTGCAAGAAGCAAGCGAGGCGTACCTTGTAGGCCTTTTCGAGGACACAAATTTGTGCGCT   [2259]
Elasmostethus_amabilis                  TTTCATTGGTATTAATAGTTAAGATCTTT-AAATTAAAAGAATTTGACGGTAATTTATCATTCCAGAGGAGCCTGTCCTATAATCGATAACCCACGTTAAATTTTACCTC-AATTTTT--GCTTATATACCTCTGT-TATAA-GAGTGTTTTATTAGGAGTTAATTCTCTCTTGTTTTTTT-AAAATATATATCAGGTCAAGGTTTAGCTATATTGAGG-TTGAGATGGGCTACATTTAATTTT--ATTATTGGATTTTTATT---TTTATT-AATAAAATGAAATTGGATTTGGTTGTAATTTTTATTA-TATATTATTTATGATACTT-GTTCTAGATTAAGGTCTTATTG--TAAA-TTTATATTAAGTCTTGCCTGCTCAATGATAA---TATTTATTAAATAGCCGCAGTATTTTGACTGTGCAAAGGTAGCATAATCATTTGTCTTTTAATTGTGGACTTGTATGAATGGTTTGATGAGATACTAGCTTTCTTTATATAAAA-TTGATTAATTTAATTTCTTAGTTAAAAAGCTGAGATGATCTTATAGGACGAGAAGACCCTATAGAATTTTATGTATATATTTATAAA-T-TATATTTGGATATTTA--TTA-TTTTTATGGAT-TTATATATTTTGTTGGGGTGACAGGGAAATTTATATAACTTTCTTTATTTATATTTTATTAATTTATATAT-TTATGATCCTTTTTTAAGGATATT--AAGATTAAATTACCTTAGGGATAACAGCGTAATTTCTTTGGAGAGTTCTTATCGATAA-TGAAGTTTGCGACCTCGATGTTGGATTAAAATAAGTG-TTAGGTGTAGGTGCTTAA--TTACTAGGTCTGTTCGACCTTTAAATTTTTACAGGAATATGAGCAGGAATAGTAGGTACAGCCATAAGATGAATCATTCGAATTGAATTAAGACAGCCTAGATCATTTATTGGGGATGATCAAATCTACAATGTGGTAGTAACAGCCCATGCATTTATTATAATTTTCTTCATAGTTATACCAATTATAATTGGGGGGTTTGGAAACTGATTAGTACCCTTAATAATTGGAGCACCTGATATAGCATTTCCACGAATAAATAATATAAGATTTTGATTATTACCCCCTTCATTAACACTATTATTAATTAGAAGACTAGCTGAATCAGGAGTAGGTACTGGTTGAACAGTTTATCCTCCTTTATCAAGTAATTTAGCACATAGAGGAGTATCCGTTGATTTAGCAATCTTTTCCTTACATTTAGCAGGAGTATCATCAATCCTAGGAGCAGTAAACTTCATCTCAACTATTATTAATATACGACCAACAGGTATATTACCAGAACGAGTTCCTTTATTTGTGTGATCAGTAGGAATTACTGCATTACTTTTATTATTATCATTACCAGTACTTGCTGGAGCAATTACAATATTATTAACTGATCGAAATTTTAATACGTCATTTTTTGATCCTTCTGGAGGGGGAGATCCATCTCAGTACGAGCTGACTTAAAGTGAAACCGCAAAAGGCTCAGTAAACCGGTCATAGTTTACCGGATATATGCCAC-TCACGTGGACAACTGTGGTAATTCTAGAGCTAATACATGCAACCAAGTCCCGACCAGCGATGGAAAGGACGCTTTTATTGGATCAAAACCATTCGCCCGGCTCCGCCCGGGCGTCTGCTT-GATGACTCTAGATAACACCACAGATCGCACGGTCATAGTACCGGCGACGTATCCGTCAAATGTCTGACTTATCAGCTGTCGATGGTAGACTCTGTGTCTACCATGGCGCTCACGGGTAACGGGGAATCAGGGTTCGATTCCGGAGAGGGAGCCTGAGAAACGGCTACCACATCCAAGGAAGGCAGCAGGCACGCAAATTACCCACTCCCGGCACGGGGAGGTAGTGACAAAAAATAACGATACGGGACTCATCCGAGGCCCCGTAATCGGAATGAGAACACCCTAAATCCTTTAACGAGGAGGTAAAGCTCCGAGAAAGCAACTGGCCACTAAGGCGGCGAGGAAGAGCGCTCCCGCCACGGGAGGAGTTAAGAAGCCACACAGGTACAGGCCCGGGACCGTCGCCCTCAGGGAAATCAGGAGGTACCAGAAGAGCACTGAGCTTCTCATCAGGAAACTCCCATTCCAGAGACTGGTTAGGGAAATCGCTCAGGATTTCAAGACCGATCTCAGATTCCAGAGCTCTGCTGTCATGGCTCTGCAAGAAGCAAGCGAGGCGTACCTTGTAGGCCTTTTCGAGGACACAAATTTGTGCGCT   [2257]
Elasmostethus_brevis                    TTTCATTGGTATTAATAGTTAAGATCTTT-AAATTAAAAGAATTTGACGGTAATTTATCATTCCAGAGGAGCCTGTCCTATAATCGATAACCCACGTTAAATTTTACCTC-AATTTTT--GCTTATATACCTCTGT-TATAA-GAGTGTTTTATTAGGAATTAATTCTCTCTTGTTTTTTT-AAAATATATATCAGGTCAAGGTTTAGTTATATTGAGG-TTGAGATGGGCTACATTTAATTTT--ATTATTGGATTTTTATT---TTTATT-AATAAAATGAAATTGGATTTGGTTGTCATTTTTATTA-TATATTATTTATGATACTT-GTTCTAGATTAAGGTCTTATTG--TAAA-TTTATATTAAGTCTTGCCTGCTCAATGATAA---TATTTATTAAATAGCCGCAGTATTTTGACTGTGCAAAGGTAGCATAATCATTTGTCTTTTAATTGTGGACTTGTATGAATGGTTTGATGAGATATTAGCTTTCTTTATATAAAA-TTGATTAATTTAATTTCTTAGTTAAAAAGCTGAGATTATCTTATAGGACGAGAAGACCCTATAGAATTTTATGTATATATTTATAAA-T-TATATTTGGATATTTT--TTA-TTTTTATGGAT-TTATATATTTTGTTGGGGTGACAGGGAAATTTATACAACTTTCTTTATTTATATTTTATTAATTTATATAT-TTATGATCCTTTTTTAAGGATACT--AAGATTAAATTACCTTAGGGATAACAGCGTAATTTCTTTGGAGAGTTCTTATCGATAA-TGAAGTTTGCGACCTCGATGTTGGATTAAAATAAGTA-TTAGGTGTAGGTGCTTAA--TTACTAGGTCTGTTCGACCTTTAAATTTTTACAGGAATATGAGCAGGTATAGTAGGTACAGCCATAAGATGAATCATTCGAATTGAATTAAGACAGCCTAGATCATTTATTGGGGATGATCAAATCTACAATGTAGTAGTAACAGCTCATGCATTTATTATAATTTTCTTCATAGTTATACCAATTATAATTGGGGGGTTTGGAAACTGATTAGTGCCCTTAATAATTGGAGCACCTGATATAGCATTCCCACGAATAAATAATATAAGATTTTGGTTATTACCCCCTTCATTAACACTATTATTAATTAGAAGACTGGCTGAATCAGGAGTAGGTACTGGTTGAACAGTTTACCCTCCTTTATCAAGTAATTTAGCACATAGAGGAGTATCCGTTGATTTAGCAATCTTTTCCTTACATTTAGCAGGAGTATCATCAATCCTAGGAGCAGTAAATTTCATCTCAACTATTATTAATATACGACCAACAGGTATATTACCAGAACGAGTACCTTTATTTGTATGATCAGTAGGAATTACTGCATTACTTTTATTATTATCATTACCAGTGCTTGCTGGAGCAATTACAATATTATTAACTGATCGAAATTTTAATACATCATTCTTTGATCCTTCTGGAGGGGGAGACCCATCTCAGTACGAGCTGACTTAAAGTGAAACCGCAAAAGGCTCAGTAAACCGGTCATAGTTTACCGGATATATGCCAC-TCACGTGGACAACTGTGGTAATTCTAGAGCTAATACATGCAACCAAGTCCCGACCAGCGATGGAAAGGACGCTTTTATTGGATCAAAACCATTCGCCCGGCTCCGCCCGGGCGTCTGCTT-GATGACTCTAGATAACACCACAGATCGCACGGTCATAGTACCGGCGACGTATCCGTCAAATGTCTGACTTATCAGCTGTCGATGGTAGACTCTGTGTCTACCATGGCGCTCACGGGTAACGGGGAATCAGGGTTCGATTCCGGAGAGGGAGCCTGAGAAACGGCTACCACATCCAAGGAAGGCAGCAGGCACGCAAATTACCCACTCCCGGCACGGGGAGGTAGTGACAAAAAATAACGATACGGGACTCATCCGAGGCCCCGTAATCGGAATGAGAACACCCTAAATCCTTTAACGAGGAGGTAAAGCTCCGAGAAAGCAACTGGCCACTAAGGCGGCGAGGAAGAGCGCTCCCGCCACGGGAGGAGTTAAGAAGCCACACAGGTACAGGCCCGGGACCGTCGCCCTCAGGGAAATCAGGAGGTACCAGAAGAGCACTGAGCTTCTCATCAGGAAACTCCCATTCCAGAGACTGGTTAGGGAAATCGCTCAGGATTTCAAGACCGATCTCAGATTCCAGAGCTCTGCTGTCATGGCTCTGCAAGAAGCAAGCGAGGCGTACCTTGTAGGCCTTTTTGAGGACACAAATTTGTGCGCT   [2257]
Elasmostethus_humeralis                 TTTCATTGGTATTAATAGTTAAGATCTTT-AAATTAAAAGAATTTGACGGTAATTTATCATTCCAGAGGAGCCTGTCCTATAATCGATAACCCACGTTAAATTTTACCTC-AATTTTT--GCTTATATACCTCTGT-TATAA-GAGTGTTTTATTAGGAATTAATTCTCTCTTGTTTTTTT-AAAATATATATCAGGTCAAGGTTTAGTTATATTGAGG-TTGAGATGGGCTACATTTAATTTTT-ATTATTGGATTTTTATT---TTTATT-AATAAAATGAAATTGGATTTGGTTGTAATTTTTATTA-TATATTATTTATGATATTT-GTTCTAGATTAAGGTCTTATTG--TAAA-TTTATATTAAGTCTTGCCTGCTCAATGATAA---TATTTATTAAATAGCCGCAGTATTTTGACTGTGCAAAGGTAGCATAATCATTTGTCTTTTAATTGTGGACTTGTATGAATGGTTTGATGAGATATTAGCTTTCTTTATATAAAA-TTGATTAATTTAATTTCTTAGTTAAAAAGCTGAGATAATCTTATAGGACGAGAAGACCCTATAGAATTTTATCCATACATTTATAAA-T-TATATTTGGATATTTT--TTA-TTTTTATGGAT-GTATGTATTTTGTTGGGGTGACAGGGAAATTTACATAACTTTCTTTATTTATATGTTATTAATTTATATAT-TTATGATCCTTTTTTAAGGATATT--AAGATTAAATTACCTTAGGGATAACAGCGTAATTTCTTTGGAGAGTTCTTATCGATAA-TGAAGTTTGCGACCTCGATGTTGGATTAAAATAAGTG-TTAGGTGTAGGTGCTTAA--TTACTAGGTCTGTTCGACCTTTAAATTTTTACAGGAATATGAGCAGGTATAGTAGGTACAGCTATAAGATGAATCATTCGAATTGAATTAAGACAACCTAGATCATTTATTGGAGATGATCAAATTTACAACGTAGTAGTAACAGCCCATGCATTTATTATAATTTTCTTTATAGTTATACCAATTATAATTGGAGGATTTGGAAACTGATTAGTACCTTTAATGATTGGGGCACCCGATATAGCATTCCCACGAATAAATAATATAAGATTTTGATTATTACCCCCTTCATTAACACTATTATTAATTAGAAGATTAGCTGAATCAGGGGTAGGTACTGGTTGAACAGTTTACCCCCCTTTATCAAGTAATTTAGCACATAGAGGAGTATCCGTTGACTTAGCAATCTTTTCCTTACATTTAGCAGGAGTATCATCAATCCTAGGAGCAGTAAATTTCATCTCAACTATTATTAATATACGACCAACAGGTATATTACCAGAACGAGTTCCTTTATTTGTATGATCAGTAGGAATTACTGCATTACTTTTACTGCTATCATTACCAGTACTTGCTGGAGCAATTACAATATTATTAACTGATCGAAATTTTAATACTTCATTCTTTGACCCTTCTGGAGGGGGAGACCCATCTCAGTACGAGCTGACTTAAAGTGAAACCGCAAAAGGCTCAGTAAACCGGTCATAGTTTACCGGATATATGCCAC-TCACGTGGACAACTGTGGTAATTCTAGAGCTAATACATGCAACCAAGTCCCGACCAGCGATGGAAAGGACGCTTTTATTGGATCAAAACCATTCGCCCGGCTCCGCCCGGGCGTCTGCTT-GATGACTCTAGATAACACCACAGATCGCACGGTCATAGTACCGGCGACGTATCCGTCAAATGTCTGACTTATCAGCTGTCGATGGTAGACTCTGTGTCTACCATGGCGCTCACGGGTAACGGGGAATCAGGGTTCGATTCCGGAGAGGGAGCCTGAGAAACGGCTACCACATCCAAGGAAGGCAGCAGGCACGCAAATTACCCACTCCCGGCACGGGGAGGTAGTGACAAAAAATAACGATACGGGACTCATCCGAGGCCCCGTAATCGGAATGAGAACACCCTAAATCCTTTAACGAGGAGGTAAAGCTCCGAGAAAGCAACTGGCCACTAAGGCGGCGAGGAAGAGCGCTCCCGCCACGGGAGGAGTTAAGAAGCCACACAGGTACAGGCCCGGGACCGTCGCCCTCAGGGAAATCAGGAGGTACCAGAAGAGCACTGAGCTTCTCATCAGGAAACTCCCATTCCAGAGACTGGTTAGGGAAATCGCTCAGGATTTCAAGACCGATCTCAGATTCCAGAGCTCTGCTGTCATGGCTCTGCAAGAAGCAAGCGAGGCGTACCTTGTAGGCCTTTTCGAGGACACAAATTTGTGCGCT   [2258]
Elasmostethus_interstinctus             TTTCATTGGTATTAATAGTTAAGATCTTT-AAATTAAAAGAATTTGACGGTAATTTATCATTCCAGAGGAGCCTGTCCTATAATCGATAACCCACGTTAAATTTTACCTC-AATTTTT--GCTTATATACCTCTGT-TATAA-GAGTGTTTTATTAGGAATTAATTCTCTCTTGTTTTTTT-AAAATATATATCAGGTCAAGGTTTAGTTATATTGAGG-TTGAGATGGGCTACATTTAATTTT--ATTATTGGATTTTTATT---TTTATT-AATAAAATGAAATTGGATTTGGTTGTAATTTTTATTA-TATATTATTTATGATACTT-GTTCTAGATTAAGGTCTTATTG--TAAA-TTTATATTAAGTCTTGCCTGCTCAATGATAA---TATTTATTAAATAGCCGCAGTATTTTGACTGTGCAAAGGTAGCATAATCATTTGTCTTTTAATTGTGGACTTGTATGAATGGTTTGATGAGATATTAGCTTTCTTTATATAAAA-TTGATTAATTTAATTTCTTAGTTAAAAAGCTGAGATTATCTTATAGGACGAGAAGACCCTATAGAATTTTATGTATATATTTATAAA-T-TATATTTGGATATTTT--TTA-TTTTTATGGAT-TTATATATTTTGTTGGGGTGACAGGGAAATTTATACAACTTTCTTTATTTATATTTTATTAATTTATATAT-TTATGATCCTTTTTTAAGGATACT--AAGATTAAATTACCTTAGGGATAACAGCGTAATTTCTTTGGAGAGTTCTTATCGATAA-TGAAGTTTGCGACCTCGATGTTGGATTAAAATAAGTA-TTAGGTGTAGGTGCTTAA--TTACTAGGTCTGTTCGACCTTTAAATTTTTACAGGAATATGAGCAGGTATAGTAGGTACAGCCATAAGATGAATCATTCGAATTGAATTAAGACAGCCTAGATCATTTATTGGGGATGATCAAATCTACAATGTAGTAGTAACAGCTCATGCATTTATTATAATTTTCTTCATAGTTATACCAATTATAATTGGGGGGTTTGGAAACTGATTAGTGCCCTTAATAATTGGAGCACCTGATATAGCATTCCCACGAATAAATAATATAAGATTTTGGTTATTACCCCCTTCATTAACACTATTATTAATTAGAAGACTGGCTGAATCAGGAGTAGGTACTGGTTGAACAGTTTACCCTCCTTTATCAAGTAATTTAGCACATAGAGGAGTATCCGTTGATTTAGCAATCTTTTCCTTACATTTAGCAGGAGTATCATCAATCCTAGGAGCAGTAAATTTCATCTCAACTATTATTAATATACGACCAACAGGTATATTACCAGAACGAGTACCTTTATTTGTATGATCAGTAGGAATTACTGCATTACTTTTATTATTATCATTACCAGTGCTTGCTGGAGCAATTACAATATTATTAACTGATCGAAATTTTAATACATCATTCTTTGATCCTTCTGGAGGGGGAGACCCATCTCAGTACGAGCTGACTTAAAGTGAAACCGCAAAAGGCTCAGTAAACCGGTCATAGTTTACCGGATATATGCCAC-TCACGTGGACAACTGTGGTAATTCTAGAGCTAATACATGCAACCAAGTCCCGACCAGCGATGGAAAGGACGCTTTTATTGGATCAAAACCATTCGCCCGGCTCCGCCCGGGCGTCTGCTT-GATGACTCTAGATAACACCACAGATCGCACGGTCATAGTACCGGCGACGTATCCGTCAAATGTCTGACTTATCAGCTGTCGATGGTAGACTCTGTGTCTACCATGGCGCTCACGGGTAACGGGGAATCAGGGTTCGATTCCGGAGAGGGAGCCTGAGAAACGGCTACCACATCCAAGGAAGGCAGCAGGCACGCAAATTACCCACTCCCGGCACGGGGAGGTAGTGACAAAAAATAACGATACGGGACTCATCCGAGGCCCCGTAATCGGAATGAGAACACCCTAAATCCTTTAACGAGGAGGTAAAGCTCCGAGAAAGCAACTGGCCACTAAGGCGGCGAGGAAGAGCGCTCCCGCCACGGGAGGAGTTAAGAAGCCACACAGGTACAGGCCCGGGACCGTCGCCCTCAGGGAAATCAGGAGGTACCAGAAGAGCACTGAGCTTCTCATCAGGAAACTCCCATTCCAGAGACTGGTTAGGGAAATCGCTCAGGATTTCAAGACCGATCTCAGATTCCAGAGCTCTGCTGTCATGGCTCTGCAAGAAGCAAGCGAGGCGTACCTTGTAGGCCTTTTTGAGGACACAAATTTGTGCGCT   [2257]
Elasmostethus_kerzhneri                 TTTCATTGGTATTAATAGTTAAGATCTTT-AAATTAAAAGAATTTGACGGTAATTTATCATTCCAGAGGAGCCTGTCCTATAATCGATAACCCACGTTAAATTTTACCTC-AATTTTT--GCTTATATACCTCTGT-TATAA-GAGTGTTTTATTAGGAATTAATTCTCTCTTGTTTTTTT-AAAATATATATCAGGTCAAGGTTTAGTTATATTGAGG-TTGAGATGGGCTACATTTAATTTT--ATTATTGGATTTTTATT---TTTATT-AATAAAATGAAATTGGATTTGGTTGTAATTTTTATTA-TATATTATTTATGATACTT-GTTCTAGATTAAGGTCTTATTG--TAAA-TTTATATTAAGTCTTGCCTGCTCAATGATAA---TATTTATTAAATAGCCGCAGTATTTTGACTGTGCAAAGGTAGCATAATCATTTGTCTTTTAATTGTGGACTTGTATGAATGGTTTGATGAGATACTAGCTTTCTTTATATAAAA-TTGATTAATTTAATTTCTTAGTTAAAAAGCTGAGATGATCTTATAGGACGAGAAGACCCTATAGAATTTTATGTATATATTTATAAA-T-TATATTTGGATATTTT--TTA-TTTTTATGGAT-TTATATATTTTGTTGGGGTGACAGGGAAATTTATATAACTTTCTTTATTTATATTTTATTAATTTATATAT-TTATGATCCTTTTTTAAGGATATT--AAGATTAAATTACCTTAGGGATAACAGCGTAATTTCTTTGGAGAGTTCTTATCGATAA-TGAAGTTTGCGACCTCGATGTTGGATTAAAATAAGTG-TTAGGTGTAGGTGCTTAA--TTACTAGGTCTGTTCGACCTTTAAATTTTTACAGGAATATGAGCAGGAATAGTAGGTACAGCCATAAGATGAATCATTCGAATTGAATTAAGACAGCCTAGATCATTTATTGGGGATGATCAAATCTACAATGTGGTAGTAACAGCCCATGCATTTATTATAATTTTCTTCATAGTTATACCAATTATAATTGGGGGGTTTGGAAACTGATTAGTACCCTTAATAATTGGAGCACCTGATATAGCATTTCCACGAATAAATAATATAAGATTTTGATTATTACCCCCTTCATTAACACTATTATTAATTAGAAGACTAGCTGAATCAGGGGTAGGTACTGGTTGAACAGTTTATCCTCCTTTATCAAGTAATTTAGCACATAGAGGGGTATCCGTTGATTTAGCAATCTTTTCCTTACATTTAGCAGGAGTATCATCAATCCTAGGAGCAGTAAATTTCATCTCAACTATTATTAATATACGACCAACAGGTATATTACCAGAACGAGTTCCTTTATTTGTGTGATCAGTAGGAATTACTGCATTACTTTTATTATTATCATTACCAGTGCTTGCTGGAGCAATTACAATATTATTAACTGATCGAAATTTTAATACGTCATTTTTTGATCCTTCTGGAGGGGGAGATCCATCTCAGTACGAGCTGACTTAAAGTGAAACCGCAAAAGGCTCAGTAAACCGGTCATAGTTTACCGGATATATGCCAC-TCACGTGGACAACTGTGGTAATTCTAGAGCTAATACATGCAACCAAGTCCCGACCAGCGATGGAAAGGACGCTTTTATTGGATCAAAACCATTCGCCCGGCTCCGCCCGGGCGTCTGCTT-GATGACTCTAGATAACACCACAGATCGCACGGTCATAGTACCGGCGACGTATCCGTCAAATGTCTGACTTATCAGCTGTCGATGGTAGACTCTGTGTCTACCATGGCGCTCACGGGTAACGGGGAATCAGGGTTCGATTCCGGAGAGGGAGCCTGAGAAACGGCTACCACATCCAAGGAAGGCAGCAGGCACGCAAATTACCCACTCCCGGCACGGGGAGGTAGTGACAAAAAATAACGATACGGGACTCATCCGAGGCCCCGTAATCGGAATGAGAACACCCTAAATCCTTTAACGAGGAGGTAAAGCTCCGAGAAAGCAACTGGCCACTAAGGCGGCGAGGAAGAGCGCTCCCGCCACGGGAGGAGTTAAGAAGCCACACAGGTACAGGCCCGGGACCGTCGCCCTCAGGGAAATTAGGAGGTACCAGAAGAGCACTGAGCTTCTCATCAGGAAACTCCCATTCCAGAGACTGGTTAGGGAAATCGCTCAGGATTTCAAGACCGATCTCAGATTCCAGAGCTCTGCTGTCATGGCTCTGCAAGAAGCAAGCGAGGCGTACCTTGTAGGCCTTTTTGAGGACACAAATTTGTGCGCT   [2257]
Elasmucha_amurensis                     TTTCATTGGTATTAATAGTTAAGGCCTTT-AAATTAAAAGAATTTGACGGTAATTTATCATTTCAGAGGAACCTGTCCTTTAATCGATATTCCACGTTAAATTTTACCTT-AATTTTT--GCTTATATACCTCTGT-TTTTG-GAGTGTTTTATTAGAATTT-ATTCTCTTTAATTATTTT-ATAATTTATATCAGGTCAAGGTTTAGCTATATTAAGG-TTGAGATGGGTTACATTTAATT--ATATTATTGAATATTTATA---TTTATTTATAAA-TTGAAATTGGATTTGATTGTAATTTGTATTA-TTTATTATTTATGATATTT-GTTCTAGATTAAGGTCTTATTG--TATA-TTTATATTAAGTCATACCTGCTCAATGATAT--TTAATTATTAAATGGCCGCAGTATTTTGACTGTGCAAAGGTAGCATAATCATTTGTCTTTTAATTGTGGACTTGTATGAATGGTTTGATGAAATATTAACTTTCTTTATATAAAA-ATTATTAATTTAATATTTCAGTTAAAAAGCTGAAATTAATTTATAGGACGAGAAGACCCTATAGAATTTTATACTTTAATTGTGATAAATAATATTTGGTTAATT---TATAT-TTTATTTTT-TAAAGTATTTTGTTGGGGTGACAGGAAAATATCTATAACTTTTCTTATTTATTATTTATTTTTTTATATTT-TAATGATCCTATTTTAAGGATATT--AAGATTAAATTACCTTAGGGATAACAGCGTAATTTCTTTGGAGAGTTCTTATCGATAT-TGGAGTTTGCGACCTCGATGTTGGATTAAAATTAGTT-TTTGGTGTAGGTGCTAAA--TTACTAGGTCTGTTCGACCTTTAATATTTTACAGGAATATGAGCAGGAATAGTAGGAACTGCTATAAGATGAATTATTCGAATTGAATTAAGACAACCTAGATCTTTTATTGGAGATGACCAAATTTATAACGTAGTAGTAACTGCCCATGCCTTTATCATAATTTTCTTTATAGTAATACCTATTATAATCGGGGGTTTTGGTAATTGACTTATTCCCTTAATAATTGGAGCACCAGATATAGCTTTTCCACGAATAAATAATATAAGATTCTGATTATTGCCTCCTTCTATTACTTTATTACTAGTAAGTAGTTTAGCTGAATCAGGAGTGGGGACTGGTTGAACAGTTTATCCTCCTTTGTCTAGTAACTTAGCTCATAGAGGATCCTCTGTAGACTTAGCAATCTTTTCATTACATCTTGCTGGGGTTTCCTCAATTTTAGGAGCTGTAAATTTCATTTCAACGATTATAAATATACGTCCTACAGGAATAATTCCTGAACGAATTCCTTTATTTGTTTGATCAGTAGGAATCACTGCTTTATTATTATTATTATCCTTACCAGTTTTAGCAGGAGCCATTACAATATTACTAACAGACCGAAATTTTAATACATCTTTCTTTGACCCTTCTGGAGGGGGAGACCCTTCTCAGTACGAGCTGACTTAAAGTGAAACCGCAAAAGGCTCAGTAAACCGGTCATAGTTTACCGGATATATGTCAC-TCACGTGGACAACTGTGGTAATTCTAGAGCTAATACATGCAACCAAGTCCCGACCAGCGATGGTAAGGACGCTTTTATTGGATCAAAACCATTCGCCCGGCCCCGCCCGGGCGTCTGCTT-GATGACTCTAGATAACACCACAGATCGCACGGTCATAGTACCGGCGACATATCCGTCAAATGTCTGACTTATCAGCTGTCGATGGTAGACTCTGTGTCTACCATGGCGCTCACGGGTAACGGGGAATCAGGGTTCGATTCCGGAGAGGGAGCCTGAGAAACGGCTACCACATCCAAGGAAGGCAGCAGGCACGCAAATTACCCACTCCCGGCACGGGGAGGTAGTGACAAAAAATAACGATACGGGACTCATCCGAGGCCCCGTAATCGGAATGAGAACACCCTAAATCCTTTAACGAGGAGGTAAAGCTCCGAGGAAACAATTGGCAACTAAGGCGGCCAGGAAGAGCGCTCCCGCCACGGGAGGAGTCAAGAAACCCCACAGGTACAGGCCCGGGACCGTCGCTCTCAGGGAAATCAGGAGGTACCAGAAGAGCACCGAGCTCCTCATCAGGAAACTTCCTTTCCAGAGGCTGGTCAGAGAGATCGCCCAGGATTTCAAGACCGATCTCAGATTCCAGAGCTCTGCCGTAATGGCCCTGCAAGAAGCAAGCGAAGCGTACCTCGTTGGCCTTTTCGAAGACACCAACTTGTGCGCA   [2258]
Elasmucha_fieberi                       TTTCATTGGTATTAATAGTTAAGGCCTTT-AAATTAAAAGAATTTGACGGTAATTTATCATTTCAGAGGAACCTGTCCTTTAATCGATATTCCACGTTAAATTTTACCTT-AATTTTT--GCTTATATACCTCTGT-TTTTG-GAGTGTTTTATTAGAATTT-ATTCTCTTTAATTATTTT-ATAATTTATATCAGGTCAAGGTTTAGCTATATTAAGG-TTGAGATGGGTTACATTTAATT--ATATTATTGAATATTTATA---TTTATTTATAAA-TTGAAATTGGATTTGATTGTAATTTGTATTA-TTTATTATTTATGATATTT-GTTCTAGATTAAGGTCTTATTG--TATA-TTTATATTAAGTCATACCTGCTCAATGATAT--TTAATTATTAAATGGCCGCAGTATTTTGACTGTGCAAAGGTAGCATAATCATTTGTCTTTTAATTGTGGACTTGTATGAATGGTTTGATGAAATATTAACTTTCTTTATATAAAA-ATTATTAATTTAATATTTCAGTTAAAAAGCTGAAATTAATTTATAGGACGAGAAGACCCTATAGAATTTTATACTTTAATTGTGATAAATAATATTTGGTTAATT---TATAT-TTTATTTTT-TAAAGTATTTTGTTGGGGTGACAGGAAAATATCTATAACTTTTCTTATTTATTATTTATTTTTTTGTATTT-TAATGATCCTATTTTAAGGATATT--AAGATTAAATTACCTTAGGGATAACAGCGTAATTTCTTTGGAGAGTTCTTATCGATAT-TGGAGTTTGCGACCTCGATGTTGGATTAAAATTAGTT-TTTGGTGTAGGTGCTAAA--TTACTAGGTCTGTTCGACCTTTAATATTTTACAGGAATATGAGCAGGAATAGTAGGAACTGCTATTAGATGAATTATTCGAATTGAATTAAGACAACCTAGATCTTTTATTGGAGATGACCAAATTTATAACGTAGTAGTAACTGCCCATGCCTTTATCATAATTTTCTTTATAGTAATACCTATTATAATCGGGGGTTTTGGTAATTGACTTATTCCCTTAATAATTGGAGCACCAGATATAGCTTTTCCACGAATAAATAATATAAGATTCTGATTATTGCCTCCTTCTATTACTTTATTACTAGTAAGTAGTTTAGCTGAATCAGGAGTGGGGACTGGTTGAACAGTTTATCCTCCTTTGTCTAGTAACTTAGCCCATAGAGGATCCTCTGTAGACTTAGCAATCTTTTCATTACATCTTGCTGGGGTTTCCTCAATTTTAGGAGCCGTAAATTTCATTTCAACGATTATAAATATACGTCCTACAGGAATAATTCCTGAACGAATTCCTTTATTTGTTTGATCAGTAGGAATCACTGCTTTATTATTAATATTATCCTTACCAGTTTTAGCAGGAGCCATTACAATATTACTAACAGACCGAAATTTTAATACATCTTTCTTTGACCCTTCTGGAGGGGGAGACCCTTCTCAGTACGAGCTGACTTAAAGTGAAACCGCAAAAGGCTCAGTAAACCGGTCATAGTTTACCGGATATATGTCAC-TCACGTGGACAACTGTGGTAATTCTAGAGCTAATACATGCAACCAAGTCCCGACCAGCGATGGAAAGGACGCTTTTATTGGATCAAAACCATTCGCCCGGCCCCGCCCGGGCGTCTGCTT-GATGACTCTAGATAACACCACAGATCGCACGGTCATAGTACCGGCGACATATCCGTCAAATGTCTGACTTATCAGCTGTCGATGGTAGACTCTGTGTCTACCATGGCGCTCACGGGTAACGGGGAATCAGGGTTCGATTCCGGAGAGGGAGCCTGAGAAACGGCTACCACATCCAAGGAAGGCAGCAGGCACGCAAATTACCCACTCCCGGCACGGGGAGGTAGTGACAAAAAATAACGATACGGGACTCATCCGAGGCCCCGTAATCGGAATGAGAACACCCTAAATCCTTTAACGAGGAGGTAAAGCTCCGAGGAAACAATTGGCAACTAAGGCGGCCAGGAAGAGCGCTCCCGCCACGGGAGGAGTCAAGAAACCCCACAGGTACAGGCCCGGGACCGTCGCTCTCAGGGAAATCAGGAGGTACCAGAAGAGCACCGAGCTCCTCATCAGGAAACTTCCTTTCCAGAGGCTGGTCAGAGAGATCGCCCAGGATTTCAAGACCGATCTCAGATTCCAGAGCTCTGCCGTAATGGCCCTGCAAGAAGCAAGCGAAGCGTACCTCGTTGGCCTTTTCGAAGACACCAATTTGTGCGCA   [2258]
Elasmucha_rufescens                     TTTCATTGGTATTAATAGTTAAGGCCTTT-AAATTAAAAGAATTTGACGGTAATTTATCATTTCAGAGGAACCTGTCCTTTAATCGATATTCCACGTTAAATTTTACCTT-AATTTTT--GCTTATATACCTCTGT-TTTTG-GAGTGTTTTATTAGAATTT-ATTCTCTTTAATTATTTT-ATAATTTATATCAGGTCAAGGTTTAGCTATATTGAGG-TTGAGATGGGTTACATTTAATT--GTATTATTGAATATTTATA---TTTATTTATAAA-TTGAAATTGGATTTGATTGTAATTTGTATTA-TTTATTATTTATGATATTT-GTTCTAGATTAAGGTCTTATTG--TATA-TTTATATTAAGTCATACCTGCTCAATGATAT--TTAATTATTAAATGGCCGCAGTATTTTGACTGTGCAAAGGTAGCATAATCATTTGTCTTTTAATTGTGGACTTGTATGAATGGTTTGATGAGATATTAACTTTCTTTATATAAAA-ATAATTAATTTAATATTTTAGTTAAAAAGCTGAAATTAACTTATAGGACGAGAAGACCCTATAGAATTTTATACTTTAATTGTAATAAATAATATTTGGTTAATT---TATATATTTATTTTA-TAAAGTATTTTGTTGGGGTGACAGGAAAATATCTATAACTTTTCTTATTTATTTATTATTTATTTATATTT-TAATGATCCTATTTTAAGGATATT--AAGATTAAATTACCTTAGGGATAACAGCGTAATTTCTTTGGAGAGTTCTTATCGATAT-TGGAGTTTGCGACCTCGATGTTGGATTAAAATTAGTT-TTTGGTGTAGGTGCTAAA--TTACTAGGTCTGTTCGACCTTTAATATTTTACAGGAATATGAGCAGGAATAGTAGGAACTGCTATAAGATGAATTATTCGAATTGAATTAAGACAACCTAGATCTTTTATTGGAGATGATCAAATTTATAACGTAGTAGTAACTGCTCATGCCTTTATTATAATCTTCTTTATAGTAATACCTATTATAATTGGAGGTTTTGGTAATTGACTTGTCCCCTTAATAATTGGAGCACCAGATATAGCTTTTCCACGAATGAATAATATAAGATTCTGATTATTACCTCCTTCTATCACTTTACTGTTAGTAAGTAGTTTAGCTGAATCAGGAGTGGGTACTGGCTGAACAGTTTATCCCCCTTTATCTAGTAATTTAGCACATAGAGGGTCTTCTGTAGACTTAGCGATCTTTTCACTACATCTTGCTGGAGTTTCCTCAATTTTAGGAGCTGTAAATTTCATTTCAACGATTATAAATATACGTCCTACAGGAATAATTCCTGAACGAATTCCTTTATTTGTATGATCAGTAGGAATCACTGCCTTATTATTACTATTATCCCTGCCAGTTTTAGCTGGAGCCATTACAATACTATTAACAGACCGAAATTTTAATACATCTTTCTTTGACCCCTCTGGAGGGGGAGACCCTTCTCAGTACGAGCTGACTTAAAGTGAAACCGCAAAAGGCTCAGTAAACCGGTCATAGTTTACCGGATATATGTCAC-TCACGTGGACAACTGTGGTAATTCTAGAGCTAATACATGCAACCAAGTCCCGACCAGCGATGGAAAGGACGCTTTTATTGGATCAAAACCATTCGCCCGGCCCCGCCCGGGCGTCTGCTT-GATGACTCTAGATAACACCACAGATCGCACGGTCATAGTACCGGCGACATATCCGTCAAATGTCTGACTTATCAGCTGTCGATGGTAGACTCTGTGTCTACCATGGCGCTCACGGGTAACGGGGAATCAGGGTTCGATTCCGGAGAGGGAGCCTGAGAAACGGCTACCACATCCAAGGAAGGCAGCAGGCACGCAAATTACCCACTCCCGGCACGGGGAGGTAGTGACAAAAAATAACGATACGGGACTCATCCGAGGCCCCGTAATCGGAATGAGAACACCCTAAATCCTTTAACGAGGAGGTAAAGCTCCGAGGAAACAATTGGCAACTAAGGCGGCCAGGAAGAGCGCTCCCGCCACGGGAGGAGTCAAGAAACCCCACAGGTACAGGCCCGGGACCGTCGCTCTCAGGGAAATCAGGAGGTACCAGAAGAGCACCGAGCTCCTCATCAGGAAACTTCCTTTCCAGAGGCTGGTCAGAGAGATCGCTCAGGATTTCAAGACCGATCTCAGATTCCAGAGCTCTGCCGTAATGGCCCTGCAAGAAGCAAGCGAAGCGTACCTCGTTGGCCTTTTCGAAGACACCAACTTGTGCGCA   [2259]
Elasmucha_lateralis                     TTTCATTGGTATTAATAGCTAAGGTCTTT-AAATTAAAAGAATTTGACGGTAATTTATCATTTCAGAGGAACCTGTCCTTTAATCGATATTCCACGTTAAATTTTACCTT-AATTTTT--GCTTATATACCTCTGT-TTT-G-GAGTGTTTTATTAGAATTT-ATTCTCTTTAATTATTTT-ATAATTTATATCAGGTCAAGGTTTAGCTATATTAAGG-TTGAGATGGGTTACATTTAATT--ATATTATTGAATATTTATA---TTTATTTATAAA-TTGAAATTGGATTTGATTGTAATTTGTATTA-TTTATTATTTATGATATTT-GTTCTAGATTAAG---------------------------------------------------------------------------------------------------------------------------------------------------------------------------------------------------------------------------------------------------------------------------------------------------------------------------------------------------------------------------------------------------------------------------------------------------------------------------------------------------------------------------------------------------------GGAATATGAGCAGGAATGGTAGGAACCGCTATAAGATGAATTATTCGAATTGAATTAAGACAACCTAGATCTTTTATTGGAGATGATCAAATTTATAACGTAGTAGTAACTGCCCATGCCTTTATCATAATTTTCTTTATAGTAATGCCTATTATAATCGGAGGATTTGGTAATTGACTTGTTCCCTTAATAATTGGAGCACCAGATATAGCTTTTCCACGAATGAATAATATAAGATTCTGATTACTGCCTCCTTCTATTACTTTATTACTAGTAAGTAGTCTAGCTGAATCAGGAGTAGGGACTGGTTGAACAGTTTATCCTCCTTTGTCTAGTAATTTAGCTCATAGAGGATCCTCTGTAGACTTAGCAATTTTTTCACTACATCTTGCTGGAGTTTCCTCAATTTTAGGGGCTGTAAATTTCATTTCAACGATTATAAATATACGTCCTACAGGAATAATTCCTGAACGAATTCCTTTATTTGTTTGATCAGTAGGAATTACTGCTTTACTACTATTATTATCCCTGCCAGTTTTAGCAGGAGCCATTACAATATTATTAACAGACCGAAATTTTAATACATCTTTCTTTGATCCTTCTGGAGGGGGAGACCCTTCTCAGTACGAGCTTACTTAAAGTGAAACCGCAAAAGGCTCAGTAAACCGGTCATAGTTTACCGGATATATGTCAC-TCACGTGGACAACTGTGGTAATTCTAGAGCTAATACATGCAACCAAGTCCCGACCAGCGATGGTAAGGACGCTTTTATTGGATCAAAACCATTCGCCCGGCCCCGCCCGGGCGTCTGCTT-GATGACTCTAGATAACACCACAGATCGCACGGTCATAGTACCGGCGACATATCCGTCAAATGTCTGACTTATCAGCTGTCGATGGTAGACTCTGTGTCTACCATGGCGCTCACGGGTAACGGGGAATCAGGGTTCGATTCCGGAGAGGGAGCCTGAGAAACGGCTACCACATCCAAGGAAGGCAGCAGGCACGCAAATTACCCACTCCCGGCACGGGGAGGTAGTGACAAAAAATAACGATACGGGACTCATCCGAGGCCCCGTAATCGGAATGAGAACACCCTAAATCCTTTAACGAGGAGGTAAAGCTCCGAGGAAACAATTGGCAACTAAGGCGGCCAGGAAGAGCGCTCCCGCCACGGGAGGAGTCAAGAAACCTCACAGGTACAGGCCCGGGACCGTCGCTCTCAGGGAAATCAGGAGGTACCAGAAGAGCACCGAGCTCCTCATCAGGAAACTTCCTTTCCAGAGGCTGGTCAGAGAGATCGCCCAGGATTTCAAGACCGATCTCAGATTCCAGAGCTCTGCCGTAATGGCCCTGCAAGAAGCAAGCGAAGCGTACCTTGTTGGCCTTTTCGAAGACACCAATTTGTGCGCA   [1738]
Elasmucha_broussonetiae                 TTTCATTGGTATTAATAGTTAAGATCTTT-AAATTAAAAGAATTTGACGGTAATTTATCATTTCAGAGGAACCTGTCCTTTAATCGATAATCCACGTTAAATTTTACCTT-GATTTTTT-GCTTATATACCTCTGT-TTTTG-GAGTGTTTTATTAGAATTT-ATTCTCTTGAATTATTTT-ATAATTTATATCAGGTCAAGGTTTAGCTATATTAAGG-TTGAGATGGGTTACATTTAATT--GTATTATTGGATTTTTATA---TTTATTTATAAA-TTGAAATTGGATTTGATTGTAATTTATATTA-TTTTTTATTTATGATATTT-GTTCTAGATTAAGGTCTTATTG--TATA-TTTATATTAAGTCATACCTGCTCAATGATAT--TTAATTATTAAATGGCCGCAGTATTTTGACTGTGCAAAGGTAGCATAATCATTTGTCTTTTAATTGTGGACTTGTATGAATGGTTTGATGAAATATTAACTTTCTTTATATAAAA-AATATTAATTTAATATTTTAGTTAAAAAGCTGAAATTAATTTATAGGACGAGAAGACCCTATAGAGTTTTATACTTTTGTTATAATAAATAATATTTGGTTTATT---TATGT-TTTGTTTTA-TAAAGTATTTTGTTGGGGTGACAGGAAAATCCTTATAACTTTTCTTATTTATTATTTATTTATTTATATTT-TAATGATCCTATTTTAAGGATATT--AAGATTAAATTACCTTAGGGATAACAGCGTAATTTCTTTGGAGAGTTCTTATCGATAT-TGGAGTTTGCGACCTCGATGTTGGATTAAAATTAGTT-TTTGGTGTAGGTGCTAAA--TTACTAGGTCTGTTCGACCTTTAATATTTTACAGGAATATGATCAGGAATAGTAGGAACCGCTATAAGATGAATTATTCGAATTGAATTAAGCCAACCTAGATCTTTTATTGGAGATGATCAAATTTATAACGTAGTAGTGACTGCACACGCATTTATTATAATTTTCTTTATAGTTATGCCTATCATAATTGGAGGTTTTGGTAACTGACTAGTCCCTTTAATAATTGGAGCCCCAGATATAGCTTTCCCTCGAATAAATAATATAAGATTCTGATTATTACCCCCTTCTATTACTTTATTGCTAGTAAGTAGTCTAACTGAATCTGGAGTAGGGACCGGTTGAACAGTTTATCCTCCTCTATCTAGTAATTTAGCTCACAGAGGATCTTCCGTAGATTTAGCAATTTTCTCATTACACTTAGCTGGTGTATCTTCAATTCTAGGTGCCGTAAATTTCATTTCAACAATTATAAACATACGCCCCACAGGAATAATTCCTGAACGAATTCCTCTATTTGTATGGTCAGTAGGGATTACTGCTTTATTATTATTATTATCCTTACCAGTATTAGCAGGGGCTATTACAATACTATTAACAGACCGAAACTTTAATACATCATTCTTTGACCCGTCTGGAGGGGGAGACCCTTCTCAGTACGAGCTGTCTTAAAGTGAAACCGCAAAAGGCTCAGTAAACCGGTCATAGTTTACCGGATATATGTCAC-TCACGTGGACAACTGTGGTAATTCTAGAGCTAATACATGCAACCAAGTCCCGACCAGCGATGGAAAGGACGCTTTTATTGGATCAAAACCATTCGCCCGGCCCCGCCCGGGCGTCTGCTT-GATGACTCTAGATAACACCACAGATCGCACGGTCATAGTACCGGCGACATATCCGTCAAATGTCTGACTTATCAGCTGTCGATGGTAGACTCTGTGTCTACCATGGCGCTCACGGGTAACGGGGAATCAGGGTTCGATTCCGGAGAGGGAGCCTGAGAAACGGCTACCACATCCAAGGAAGGCAGCAGGCACGCAAATTACCCACTCCCGGCACGGGGAGGTAGTGACAAAAAATAACGATACGGGACTCATCCGAGGCCCCGTAATCGGAATGAGAACACCCTAAATCCTTTAACGAGGAGGTAAAGCTCCGAGGAAACAATTGGCAACAAAGGCGGCCAGGAAGAGCGCTCCCGCCACGGGAGGAGTCAAGAAACCCCACAGGTACAGGCCCGGGACCGTCGCTCTCAGGGAAATCAGGAGGTACCAGAAGAGCACCGAGCTCCTCATCAGGAAACTTCCTTTCCAGAGGCTGGTCAGAGAGATCGCTCAGGATTTCAAGACCGATCTCAGATTCCAGAGCTCTGCCGTAATGGCCCTGCAAGAAGCAAGCGAAGCGTACCTTGTTGGCCTTTTCGAAGACACCAACTTGTGCGCC   [2259]
Elasmucha_sp._Taiwan                    TTTCATTGGTATTAATAGTTAAGACCTTT-AAATTAAAAGAATTTGACGGTAATTTATCATTTCAGAGGAACCTGTCCTTTAATCGATAATCCACGTTAAATTTTACCTT-GATTTTT--GCTTATATACCTCTGT-TTTTG-GAGTGTTTTATTAGAATTT-ACTCTCTTAAATTATTTT-ATAATTTATATCAGGTCAAGGTTTAGCTATATTAAGG-TTGAGATGGGTTACATTTAATT--ATATTATTGGATTTTTATA---TTTATTTATAAA-TTGAAATTGGATTTGACTGTAATTTATATTA-TTTATTATTTATGATATTT-GTTCTAGATTAAGGTCTTATTG--TATA-TTTATATTAAGTCATACCTGCTCAATGATAT--ATAATTATTAAATGGCCGCAGTATTTTGACTGTGCAAAGGTAGCATAATCATTTGTCTTTTAATTGTGGACTTGTATGAATGGTTTGATGAAATATTAACTTTCTTTATATAAAA-AATATTAATTTAATATTTTAGTTAAAAAGCTAAAATAAATTTATAGGACGAGAAGACCCTATAGAGTTTTATACTTTTGTTATAATAAATAATATTTGGTTTATT---TATAT-TTTGTTTTA-TAAAGTATTTTGTTGGGGTGACAGGAAAATATCTATAACTTTTCTTATTTATATTTTATTTATTTGTATTT-TAATGATCCTATTTTAAGGATATT--AAGATTAAATTACCTTAGGGATAACAGCGTAATTTCTTTGGAGAGTTCTTATCGATAT-TGGAGTTTGCGACCTCGATGTTGGATTAAAATTAGTT-TTTGGTGTAGGTGCTAAA--TTACTAGGTCTGTTCGACCTTTAATATTTTACAGGAATATGATCGGGAATAGTAGGAACCGCTATAAGATGGATTATTCGAATTGAGTTAAGCCAACCTAGATCTTTTATTGGGGATGATCAAATTTATAACGTAGTGGTAACTGCACACGCATTTATTATAATTTTCTTTATAGTTATACCTATTATAATTGGGGGTTTTGGTAACTGACTTGTCCCTTTAATAATTGGAGCCCCAGATATAGCTTTCCCCCGAATAAATAATATAAGATTCTGATTGCTGCCCCCTTCTATTACTTTATTACTAGTAAGTAGTTTAACTGAATCTGGAGTAGGGACCGGTTGAACAGTTTACCCTCCTTTATCTAGTAATTTAGCTCATAGAGGGTCTTCCGTAGATTTAGCAATCTTCTCGTTACACCTCGCTGGTGTCTCCTCAATTCTAGGTGCCGTAAATTTCATTTCAACAATTATAAATATACGCCCCACAGGAATAATTCCTGAACGAGTCCCCTTATTTGTATGATCAGTAGGGATCACTGCTCTATTATTATTATTATCTTTACCTGTGTTAGCAGGTGCTATTACAATATTATTAACAGACCGAAACTTTAATACATCATTCTTTGACCCGTCTGGAGGAGGGGACCCTTCTCAGTACGAGCTGTCTTAAAGTGAAACCGCAAAAGGCTCAGTAAACCGGTCATAGTTTACCGGATATATGTCAC-TCACGTGGACAACTGTGGTAATTCTAGAGCTAATACATGCAACCAAGTCCCGACCAGCGATGGAAAGGACGCTTTTATTGGATCAAAACCATTCGCCCGGCCCCGCCCGGGCGTCTGCTT-GATGACTCTAGATAACACCACAGATCGCACGGTCATAGTACCGGCGACATATCCGTCAAATGTCTGACTTATCAGCTGTCGATGGTAGACTCTGTGTCTACCATGGCGCTCACGGGTAACGGGGAATCAGGGTTCGATTCCGGAGAGGGAGCCTGAGAAACGGCTACCACATCCAAGGAAGGCAGCAGGCACGCAAATTACCCACTCCCGGCACGGGGAGGTAGTGACAAAAAATAACGATACGGGACTCATCCGAGGCCCCGTAATCGGAATGAGAACACCCTAAATCCTTTAACGAGGAGGTAAAGCTCCGAGGAAACAATTGGCAACAAAGGCGGCCAGGAAGAGCGCTCCCGCCACGGGAGGAGTCAAGAAACCGCACAGGTACAGGCCCGGGACCGTCGCTCTCAGGGAAATCAGGAGGTACCAGAAGAGCACCGAGCTCCTCATCAGGAAACTTCCTTTCCAGAGGCTGGTCAGAGAGATCGCTCAGGATTTCAAGACCGATCTCAGATTCCAGAGCTCTGCCGTAATGGCCCTGCAAGAAGCAAGCGAAGCGTACCTTGTTGGCCTTTTCGAAGACACCAACTTGTGCGCC   [2258]
Elasmucha_grisea                        TTTCATTGGTATTAATAGTTAAGGCCTTT-AAATTAAAAGAATTTGACGGTAATTTATCATTTCAGAGGAACCTGTCCTTTAATCGATACTCCACGTTAAATTTTACCTT-GATTTTT--GCTTATATACCTCTGT-TTTTG-GAGTGTTTTATTAGAATTT-ATTCTCTTTAATTATTTT-ATAATTTATATCAGGTCAAGGTTTAGTTATATTAAGG-TTGAGATGGGTTACATTTAATT--ATATTATTGGATATTTATA---TTTATTTATAAA-TTGAAATTGGATTTGATTGTAATTTTTATTA-TTTATTACTCATGATATTT-GTTCTAGATTAAGGTCTTATTG--TGTA-TTTATATTAAGTCATACCTGCTCAATGATAT--TTAATTATTAAATGGCCGCAGTATTTTGACTGTGCAAAGGTAGCATAATCATTTGTCTTTTAATTGTGGACTTGTATGAATGGTTTGATGAAATATTGACTTTCTTTATATAAAA-AATATTAAATTAATATTTTAGTTAAAAAGCTAAAATTGATTTATAGGACGAGAAGACCCTATAGAATTTTATACTTTTATTAAAACAAATAATAATTGGTTTATT---TATAT-TTTGTTTTA-TGTAGTATTTTGTTGGGGTGACAGGAAAATTTTTATAACTTTTCTTATTTATTATTTATTTATTTGTATTT-TAATGATCCTATTTTAAGGATATT--AAGATTAAATTACCTTAGGGATAACAGCGTAATTTCTTTGGAGAGTTCTTATCGATAT-TGGAGTTTGCGACCTCGATGTTGGATTAAAGTTAGTT-TTTGGTGTAGGTGCTAAAG-TTACTAGGTCTGTTCGACCTTTAATATTTTACAGGAATATGGGCAGGAATAGTAGGAACCGCTATAAGATGAATTATTCGAATTGAATTAAGTCAACCCAGATCTTTTATTGGGGACGATCAAATTTACAATGTAGTAGTAACCGCACATGCATTTATTATGATTTTCTTTATAGTTATACCTATTATAATTGGAGGGTTTGGTAATTGACTTGTTCCTTTAATAATCGGAGCACCAGACATAGCTTTCCCCCGAATAAATAATATAAGATTCTGATTATTACCTCCCTCTATTACTTTATTACTAGTAAGTAGTTTAGCTGAATCCGGGGTGGGGACTGGTTGAACAGTTTATCCCCCTTTATCTAGTAATTTAGCTCATAGAGGGTCTTCCGTAGACTTAGCAATCTTCTCATTACACCTTGCTGGTGTATCCTCAATTTTAGGAGCAGTAAATTTCATTTCAACGATTATAAATATACGCCCTACAGGAATAATTCCTGAACGAATTCCTTTATTTGTTTGATCAGTAGGAATCACTGCTTTATTATTATTATTATCTTTACCAGTACTAGCAGGAGCAATTACAATATTATTAACAGATCGGAACTTCAATACCTCATTCTTTGACCCTTCTGGAGGAGGAGACCCTTCTCAGTACGAGCTGTCTTAAAGTGAAACCGCAAAAGGCTCAGTAAACCGGTCATAGTTTACCGGATATATGTCAC-TCACGTGGACAACTGTGGTAATTCTAGAGCTAATACATGCAACCAAGTCCCGACCAGCGATGGAAAGGACGCTTTTATTGGATCAAAACCATTCGCCCGGCCCCGCCCGGGCGTCTGCTT-GATGACTCTAGATAACACCACAGATCGCACGGTCATAGTACCGGCGACATATCCGTCAAATGTCTGACTTATCAGCTGTCGATGGTAGACTCTGTGTCTACCATGGCGCTCACGGGTAACGGGGAATCAGGGTTCGATTCCGGAGAGGGAGCCTGAGAAACGGCTACCACATCCAAGGAAGGCAGCAGGCACGCAAATTACCCACTCCCGGCACGGGGAGGTAGTGACAAAAAATAACGATACGGGACTCATCCGAGGCCCCGTAATCGGAATGAGAACACCCTAAATCCTTTAACGAGGAGGTAAAGCTCCGAGGAAACAATTGGCAACAAAGGCGGCCAGGAAGAGCGCTCCCGCCACGGGAGGAGTCAAGAAACCCCACAGGTACAGGCCCGGGACCGTCGCTCTCAGGGAAATCAGGAGGTACCAGAAGAGCACCGAGCTCCTCATCAGGAAACTTCCTTTCCAGAGGCTGGTCAGAGAGATCGCTCAGGATTTCAAGACCGATCTCAGATTCCAGAGCTCTGCCGTAATGGCCCTGCAAGAAGCAAGCGAAGCGTACCTTGTTGGCCTTTTCGAAGACACCAACTTGTGCGCC   [2259]
Elasmucha_dorsalis                      TTTCATTGGTATTAATAGTTAAGATCTTT-AAATTAAAAGAATTTGACGGTAATTTATCATTTCAGAGGAACCTGTCCTTTAATCGATACTCCACGTTAAATTTTACCTT-AATTTTT--GCTTATATACCTCTGT-TTTTG-GAGTGTTTTATTAGGAATT-ATTCTCTTTAATTATTTT-ATAATTTATATCAGGTCAAGGTTTAGTTATATTAAGG-TTGAGATGGGTTACATTTAATT--ATGTTATTAGATGTTTATA---TTTATTTATAAA-TTGAAATTGGATTTGATTGTAATTTATATTA-TTTATTATTTATGATATTT-GTTCTAGATTAAGGTCTTATTG--TATA-TTTATATTAAGTCATACCTGCTCAATGATAA--TTAATTATTAAATGGCCGCAGTATTTTGACTGTGCAAAGGTAGCATAATCATTTGTCTTTTAATTGTGGACTTGTATGAATGGTTTGATGAAATATTGACTTTCTTTATATAAAA-ATTGTTAATTTAATATTTTAGTTAAAAAGCTAAAATTATTTTATAGGACGAGAAGACCCTATAGAATTTTATATTTTAT-TGTAATAAATAATATTTGGTTGATT---TATAT-TTTATTTTA-TGGAATATTTTGTTGGGGTGACAGGAAAATATCTAAAACTTTTTTTATTTATTATTTATTTATTTATATTT-TTATGATCCTATTTTAAGGATATT--AAGATTAAATTACCTTAGGGATAACAGCGTAATTTCTTTGGAGAGTTCTTATCGATAT-TGGAGTTTGCGACCTCGATGTTGGATTAAAATTAGTT-TTTGGTGTAGGTGCTAAA--TTACTAGGTCTGTTCGACCTTTAATATTTTACAGGAATATGGTCGGGAATAGTGGGAACTGCTATAAGATGAATCATTCGAATTGAACTAAGACAACCTAGATCCTTTATTGGAGATGATCAAATTTATAACGTAGTGGTAACTGCCCATGCTTTCATTATAATTTTCTTCATAGTTATGCCTATTATAATTGGGGGATTTGGTAACTGACTCGTTCCTTTAATAATTGGAGCACCAGATATAGCTTTTCCCCGAATAAATAATATAAGATTCTGGTTGCTACCCCCCTCCATTACCTTATTATTAGTAAGTAGATTTACCGAGTCAGGGGTAGGGACAGGTTGAACTGTTTACCCTCCCCTATCTAGTAACTTAGCCCACAGAGGGGTTTCTGTAGATTTAGCAATTTTTTCACTACATCTCGCAGGAGTTTCTTCAATTTTAGGAGCTGTAAATTTCATTTCAACAATTATAAATATACGCCCTACGGGGATACTCCCTGAACGAACCCCTTTATTTGTTTGATCAGTAGGAATCACTGCCTTGTTATTATTATTATCTTTACCAGTTTTAGCAGGGGCTATTACAATATTATTAACAGATCGAAATTTCAATACATCTTTCTTTGACCCGTCTGGAGGGGGAGACCCTTCTCAGTACGAGCTGACTTAAAGTGAAACCGCAAAAGGCTCAGTAAACCGGTCATAGTTTACCGGATATATGTCAC-TCACGTGGACAACTGTGGTAATTCTAGAGCTAATACATGCAACCAAGTCCCGACCAGCGATGGAAAGGACGCTTTTATTGGATCAAAACCATTCGCCCGGCCCCGCCCGGGCGTCTGCTT-GATGACTCTAGATAACACCACAGATCGCACGGTCATAGTACCGGCGACATATCCGTCAAATGTCTGACTTATCAGCTGTCGATGGTAGACTCTGTGTCTACCATGGCGCTCACGGGTAACGGGGAATCAGGGTTCGATTCCGGAGAGGGAGCCTGAGAAACGGCTACCACATCCAAGGAAGGCAGCAGGCACGCAAATTACCCACTCCCGGCACGGGGAGGTAGTGACAAAAAATAACGATACGGGACTCATCCGAGGCCCCGTAATCGGAATGAGAACACCCTAAATCCTTTAACGAGGAGGTAAAGCTCCGAGGAAACAATTGGCAACTAAGGCCGCCAGGAAGAGCGCTCCCGCCACGGGAGGAGTCAAGAAACCCCACAGGTACAGGCCCGGGACCGTCGCTCTCAGGGAAATCAGGAGGTACCAGAAGAGCACCGAGCTCCTCATCAGGAAACTTCCTTTCCAGAGGCTGGTCAGAGAGATCGCCCAGGATTTCAAGACCGATCTCAGATTCCAGAGCTCTGCCGTAATGGCCCTGCAAGAAGCAAGCGAAGCGTACCTTGTTGGCCTTTTCGAAGACACCAACTTGTGCGCC   [2257]
Elasmucha_putoni                        TTTCATTGGTATTAATAGTTAAGATCTTT-AAATTAAAAGAATTTGACGGTAATTTATCATTTCAGAGGAACCTGTCCTTTAATCGATATTCCACGCTAAATTTTACCTT-AATTTTT--GCTTATATACCTCTGT-TTTTG-GAGTGTTTTATTAGGATTA-ATTCTCTTTAATTATTTT-ATAATTTATATCAGGTCAAGGTTTAGTTATATTAAGG-TTGAGATGGGTTACATTTAATT--TTATTATTGAATATTTATA---TTTATTTATGAA-TTGAAATTGGATTTGATTGTAATTTGTATTA-TTTATTATTTATGATAATT-GTTCTAGATTAAGGTCTTATTG--TGTA-TTTATATTAAGTCATACCTGCTCAATGATAA--TTAATTATTAAATGGCCGCAGTATTTTGACTGTGCAAAGGTAGCATAATCATTTGTCTTTTAATTGTGGACTTGTATGAATGGTTTGATGAAATATTAACTTTCTTTATATAAAA-ATTATTAACTTAATATTTTAGTTAAAAAGCTAAAATTAATTTATAGGACGAGAAGACCCTATAGAATTTTATACTTTTATTATAATAAATAATAGTTGGTTGATT---TATAT-TTTATTATG-TAAAGTATTTTGTTGGGGTGACAGGAAAATTTTTATAACTTTTCTTATTTATTATTTATTTATTTATATTT-TAATGATCCTATTTTAAGGATATT--AAGATTAAATTACCTTAGGGATAACAGCGTAATTTCTTTGGAGAGTTCTTATCGATAT-TGAAGTTTGCGACCTCGATGTTGGATTAAAATTAGTT-TTTGGTGTAGGTGCTAAA--TTACTAGGTCTGTTCGACCTTTAATATTTTACAGGAATATGGTCGGGAATAGTGGGAACTGCTATAAGATGAATCATTCGAATTGAACTAAGACAACCTAGATCCTTTATTGGAGATGATCAAATTTATAACGTAGTGGTAACTGCCCATGCTTTCATTATAATTTTCTTCATAGTTATGCCTATTATAATTGGGGGATTTGGTAACTGACTCGTTCCTTTAATAATTGGAGCACCAGATATAGCTTTTCCCCGAATAAATAATATAAGATTCTGGTTGCTACCCCCCTCCATTACCTTATTATTAGTAAGTAGATTTACCGAGTCAGGGGTAGGGACAGGTTGAACTGTTTACCCTCCCCTATCTAGTAACTTAGCCCACAGAGGGGTTTCTGTAGATTTAGCAATTTTTTCACTACATCTCGCAGGAGTTTCTTCAATTTTAGGAGCTGTAAATTTCATTTCAACAATTATAAATATACGCCCTACGGGGATACTCCCTGAACGAACCCCTTTATTTGTTTGATCAGTAGGAATCACTGCCTTGTTATTATTATTATCTTTACCAGTTTTAGCAGGGGCTATTACAATATTATTAACAGATCGAAATTTCAATACATCTTTCTTTGACCCGTCTGGAGGGGGAGACCCTTCTCAGTACGAGCTGACTTAAAGTGAAACCGCAAAAGGCTCAGTAAACCGGTCATAGTTTACCGGATATATGTCAC-TCACGTGGACAACTGTGGTAATTCTAGAGCTAATACATGCAACCAAGTCCCGACCAGCGATGGAAAGGACGCTTTTATTGGATCAAAACCATTCGCCCGGCCCCGCCCGGGCGTCTGCTT-GATGACTCTAGATAACACCACAGATCGCACGGTCATAGTACCGGCGACATATCCGTCAAATGTCTGACTTATCAGCTGTCGATGGTAGACTCTGTGTCTACCATGGCGCTCACGGGTAACGGGGAATCAGGGTTCGATTCCGGAGAGGGAGCCTGAGAAACGGCTACCACATCCAAGGAAGGCAGCAGGCACGCAAATTACCCACTCCCGGCACGGGGAGGTAGTGACAAAAAATAACGATACGGGACTCATCCGAGGCCCCGTAATCGGAATGAGAACACCCTAAATCCTTTAACGAGGAGGTAAAGCTCCGAGGAAACAATTGGCAACTAAGGCGGCCAGGAAGAGCGCTCCCGCCACGGGAGGAGTCAAGAAACCGCACAGGTACAGGCCCGGGACCGTCGCTCTCAGGGAAATCAGGAGGTACCAGAAGAGCACCGAGCTCCTCATCAGGAAACTTCCTTTCCAGAGGCTGGTCAGAGAGATCGCCCAGGATTTCAAGACCGATCTCAGATTCCAGAGCTCTGCCGTAATGGCCCTGCAAGAAGCAAGCGAAGCGTACCTTGTTGGCCTTTTCGAAGACACCAACTTGTGCGCC   [2258]
Elasmucha_laeviventris                  TTTCATTGGTATTAATAGTTAAGATCTTT-AAATTAAAAGAATTTGACGGTAATTTATCATTTCAGAGGAACCTGTCCTTTAATCGATATTCCACGCTAAATTTTACCTT-AATTTTT--GCTTATATACCTCTGT-TTTTG-GAGTGTTTTATTAGAAATT-ATTCTCTTTAATTATTTT-ATAATTTATATCAGGTCAAGGTTTAGTTATATTAAGG-TTGAGATGGGTTACATTTAATT--GTATTACTGGGTATTTATA---TTTATTTATAAA-TTGAAATTGGATTTGATTGTAATTTATATTA-TCTATTATTTATGATATTT-GTTCTAGATTAAGGTCTTATTG--TATA-TTTATATTAAGTCATACCTGCTCAATGATAA--TTAATTATTAAATGGCCGCAGTATTTTGACTGTGCAAAGGTAGCATAATCATTTGTCTTTTAATTGTGGACTTGTATGAATGGTTTGATGAAATATTGACTTTCTTTATATAAAA-AATGTTAACTTAATATTTTAGTTAAAAAGCTAAAATTATTTTATAGGACGAGAAGACCCTATAGAATTTTATATTTTATATATAGTAATTAATATTTGGTTGATTA--TTTAT-TTTATTATAATAAAATATTTTGTTGGGGTGACAGGAAAATATCTAAAACTTTTTTTATTTATTTATTATTTATTTATATTT-TTATGATCCTATTTTAAGGATATT--AAGATTAAATTACCTTAGGGATAACAGCGTAATTTCTTTGGAGAGTTCTTATCGATAT-TGGAGTTTGCGACCTCGATGTTGGATTAAAATTAGTT-TTTGGTGTAGGTGCTAAA--TTACTAGGTCTGTTCGACCTTTAATATTTTACAGGAATATGAGCAGGAATAGTAGGAACTGCTATAAGATGGATTATTCGAATTGAACTGAGACAACCCAGATCCTTTATTGGGGATGATCAAATTTATAATGTAGTAGTAACTGCTCATGCCTTTATTATAATTTTCTTTATAGTTATGCCTATTATAATTGGAGGTTTTGGTAATTGACTTATTCCTTTAATAATTGGAGCACCAGATATAGCTTTTCCCCGAATAAATAACATAAGATTTTGATTATTACCCCCCTCCATTACCCTATTATTAGTAAGTAGATTTACCGAGTCAGGGGTAGGGACAGGTTGAACAGTTTACCCCCCTCTATCTAGTAATTTAGCCCACAGAGGAGCTTCTGTAGATCTAGCAATTTTTTCATTACACCTTGCAGGTGTTTCTTCAATTTTAGGAGCTGTAAATTTCATCTCAACGATTATAAATATACGCCCTACGGGAATACTTCCTGAGCGGGTTCCTTTATTTGTTTGATCAGTAGGAATCACTGCCTTATTATTATTATTATCCTTACCAGTATTAGCTGGGGCTATTACAATACTATTAACAGATCGAAATTTTAATACATCTTTCTTTGACCCGTCTGGAGGGGGAGACCCTTCTCAGTACGAGCTGACTTAAAGTGAAACCGCAAAAGGCTCAGTAAACCGGTCATAGTTTACCGGATATATGTCAC-TCACGTGGACAACTGTGGTAATTCTAGAGCTAATACATGCAACCAAGTCCCGACCAGCGATGGAAAGGACGCTTTTATTGGATCAAAACCATTCGCCCGGCCCCGCCCGGGCGTCTGCTT-GATGACTCTAGATAACACCACAGATCGCACGGTCATAGTACCGGCGACATATCCGTCAAATGTCTGACTTATCAGCTGTCGATGGTAGACTCTGTGTCTACCATGGCGCTCACGGGTAACGGGGAATCAGGGTTCGATTCCGGAGAGGGAGCCTGAGAAACGGCTACCACATCCAAGGAAGGCAGCAGGCACGCAAATTACCCACTCCCGGCACGGGGAGGTAGTGACAAAAAATAACGATACGGGACTCATCCGAGGCCCCGTAATCGGAATGAGAACACCCTAAATCCTTTAACGAGGAGGTAAAGCTCCGAGGAAACAATTGGCAACTAAGGCGGCCAGGAAGAGCGCTCCCGCCACGGGAGGAGTCAAGAAACCTCACAGGTACAGGCCCGGGACCGTCGCTCTCAGGGAAATCAGGAGGTACCAGAAGAGCACCGAGCTCCTCATCAGGAAACTTCCTTTCCAGAGGCTGGTCAGAGAGATCGCCCAGGATTTCAAGACCGATCTCAGATTCCAGAGCTCTGCCGTAATGGCCCTGCAAGAAGCAAGCGAAGCGTACCTTGTTGGCCTTTTCGAAGACACCAACTTGTGCGCC   [2260]
Elasmucha_bovilla                       TTTCATTGGTATTAATAGTTAAGATCTTT-AAATTAAAAGAATTTGACGGTAATTTATCATTTCAGAGGAGCCTGTCCTATAATCGATATTCCACGTTAAATTTTACCTT-AATTTTTT-GCTTATATACCTCTGT-TGTTG-GAGTGTTTTATTAGAATTT-ATTCTCTTGAATTATTTT-ATAATTTATATCAGGTCAAGGTTTAGCTATATTAAGG-TTGAGATGGGCTACATTTAATT--TTATTATTGGATTTTTGTA---TTTATTTATATTCTTGAAATTGGATTTGACTGTAATTTTTATTA-TATATTATTTATGATACTT-GTTCTAGATTAAGGTCTTATTG--TAAA-TTTATATTAAGTCATACCTGCTCAATGATAA--TATATTATTAAATAGCCGCAGTATTTTGACTGTGCAAAGGTAGCATAATCATTTGTCTTTTAATTGTGGACTTGTATGAATGGTTTGATGAGATACTATCTTTCTTTATATAAAA-TTAATTAACTTAATATTTTAGTTAAAAAGCTAAAATTATTTTATAGGACGAGAAGACCCTATAGAATTTTATATTTTATTT-TAATAAATAT-TTTTGGTGTATT---TATGT-TTTATTGGGACAAAATATTTTGTTGGGGTGACAGGGAAATTTACATAACTTTTTTTATTTATATTTTATTTATTTTTATGT-TAATGATCCTTTTTTAAGGATATA--AAGATTAAATTACCTTAGGGATAACAGCGTAATTCTTTTGGAGAGTTCTTATCGATAA-TGGAGTTTGCGACCTCGATGTTGGATTAAAATTAGTGTTTTGGTGTAGGTGCTAAA--TTACTAGGTCTGTTCGACCTTTAATATTTTACAGGGATATGAGCCGGAATAGTAGGAACCGCTATAAGATGAATTATTCGAATTGAACTAAGACAACCTAGATCCTTCATTGGGGATGATCAAATTTATAATGTAATTGTAACTGCACACGCTTTTATTATAATCTTCTTTATGGTTATACCAGTAATAATTGGAGGATTTGGTAATTGATTGGTTCCCTTAATAATTGGAGCCCCCGATATAGCATTTCCCCGAATAAATAATATAAGATTCTGATTATTACCACCTTCAATCACCTTATTATTAGTAAGCAGACTAGCCGAATCAGGGGTAGGAACAGGGTGAACAGTTTACCCTCCTCTATCTAGAAATCTGGCTCACAGAGGAGTCTCCGTAGACTTAGCCATTTTTTCACTACACTTAGCAGGTGCATCATCAATCCTAGGAGCAGTAAATTTCATTTCAACTATTATAAATATACGGCCTTCAGGTATATTGCCTGAACGAGTACCTTTATTTGTATGATCTGTAGGAATTACTGCCTTATTATTATTATTATCCCTCCCCGTACTAGCAGGAGCTATTACAATATTACTTACAGATCGCAATTTTAATACCTCATTCTTCGACCCCTCTGGAGGAGGTGACCCTTCTCAGTACGAGCTGTTTTAAAGTGAAACCGCAAAAGGCTCAGTAAACCGGTCATAGTTTACCGGATATATGCCAC-TCACGTGGACAACTGTGGTAATTCTAGAGCTAATACATGCAACCAAGTCCCGACCAGCGATGGAAAGGACGCTTTTATTGGATCAAAACCATTCGCCCGGCTCCGTCCGGGCGTCTGCTT-GATGACTCTAGATAACACCACAGATCGCACGGTCATAGTACCGGCGACATATCCGTCAAATGTCTGACTTATCAGCTGTCGATGGTAGACTCTGTGTCTACCATGGCGCTCACGGGTAACGGGGAATCAGGGTTCGATTCCGGAGAGGGAGCCTGAGAAACGGCTACCACATCCAAGGAAGGCAGCAGGCACGCAAATTACCCACTCCCGGCACGGGGAGGTAGTGACAAAAAATAACGATACGGGACTCATCCGAGGCCCCGTAATCGGAATGAGAACACCCTAAATCCTTTAACGAGGAGGTAAGGCTCCGAGGAAGCAATTGGCAACTAAGGCGGCGAGGAAGAGCGCTCCCGCCACGGGAGGAGTCAAGAAACCTCACAGGTACAGGCCCGGGACCGTCGCCCTCAGGGAAATCAGGAGGTACCAGAAGAGCACCGAGCTCCTCATCAGGAAACTCCCTTTCCAGAGGCTGGTCAGAGAGATCGCCCAGGATTTCAAGACCGATCTCAGATTCCAGAGCTCTGCCGTAATGGCCCTGCAAGAAGCAAGCGAAGCGTACCTTGTTGGCCTTTTCGAAGACACCAACTTGTGCGCC   [2260]
Elasmucha_lineata                       TTTCATTGGTATTAATAGTTAAGATCTTT-AAATTAAAAGAATTTGACGGTAATTTATCATTTCAGAGGAGCCTGTCCTATAATCGATATTCCACGTTAAATTTTACCTT-AATTTTT--GCTTATATACCTCTGT-TGTTG-GAGTGTTTTATTAGAATTT-ATTCTCTTGAATTATTTT-ATAATTTATATCAGGTCAAGGTTTAGCTATATTAAGG-ATGAGATGGGCTACATTTAATT--ATATTATTGGATTTATATA---TTTATTTATATATTTGAAATTGGATTTGATTGTAATTTTTATTA-TATATTATTTATGATACTT-GTTCTAGATTAAGGTCTTATTG--TGAA-TTTATATTAAGTCATACCTGCTCAATGATAA--TATATTATTAAATAGCCGCAGTATTTTGACTGTGCAAAGGTAGCATAATCATTTGTCTTTTAATTGTAGACTTGTATGAATGGTTTGATGAGATACTATCTTTCTTTGTATAAAA-TTAATTAATTTAATATTTTAGTTAAAAAGCTAAAATTATTTTATAGGACGAGAAGACCCTATAGAATTTTATACTTTATTT-GGGTAAATATCTTTTGGTGTATT---TATAT-TTTATTCTGGTAGAGTATTTTGTTGGGGTGACAGGGAAATTTGTATAACTTTTTTTATATATCTATTATTTATTTTTATGT-TAATGATCCTATTTTAAGGATATT--AAGATTAAATTACCTTAGGGATAACAGCGTAATTCTTTTGGAGAGTTCTTATCGATAA-TGGAGTTTGCGACCTCGATGTTGGATTAAAATTAGTGTTTTGGTGTAGGTGCTAAA--TTACTAGGTCTGTTCGACCTTTAATATTTTACAGGAATATGAGCAGGAATAGTAGGAACCGCAATAAGATGAATTATCCGAATTGAACTAAGACAACCTAGATCTTTTATTGGGGATGATCAAATTTATAATGTAATTGTAACTGCACATGCTTTTATTATAATTTTTTTTATAGTTATACCAGTAATAATCGGGGGTTTTGGTAATTGACTAGTCCCTTTAATAATTGGAGCACCAGATATAGCATTCCCACGAATAAATAATATAAGATTTTGACTATTACCTCCCTCAATTACTCTATTATTAGTAAGTAGACTTGCTGAATCAGGAGTAGGAACTGGATGAACAGTTTATCCCCCTTTATCTAGAAATCTAGCTCACAGAGGAGTTTCTGTAGATTTAGCCATTTTTTCTCTACATTTAGCAGGTGTTTCCTCAATTCTAGGAGCAGTTAACTTTATTTCAACTATTATAAATATACGACCTTCAGGTATATTACCTGAACGGGTACCTTTATTCGTATGATCAGTAGGAATCACTGCCCTACTATTATTATTATCTTTACCAGTACTAGCAGGAGCTATTACAATATTACTTACAGACCGTAACTTTAATACTTCCTTCTTTGATCCTTCTGGAGGAGGTGATCCTTCTCAGTACGAGCTGACTTAAAGTGAAACCGCAAAAGGCTCAGTAAACCGGTCATAGTTTACCGGATATATGCCAC-TCACGTGGACAACTGTGGTAATTCTAGAGCTAATACATGCAACCAAGTCCCGACCAGCGATGGAAAGGACGCTTTTATTGGATCAAAACCATTCGCCCGGCCCCGCCCGGGCGTCTGCTT-GATGACTCTAGATAACACCACAGATCGCACGGTCATAGTACCGGCGACATATCCGTCAAATGTCTGACTTATCAGCTGTCGATGGTAGACTCTGTGTCTACCATGGCGCTCACGGGTAACGGGGAATCAGGGTTCGATTCCGGAGAGGGAGCCTGAGAAACGGCTACCACATCCAAGGAAGGCAGCAGGCACGCAAATTACCCACTCCCGGCACGGGGAGGTAGTGACAAAAAATAACGATACGGGACTCATCCGAGGCCCCGTAATCGGAATGAGAACACCCTAAATCCTTTAACGAGGAGGTAAAGCTCCGAGGAAGCAATTGGCAACTAAGGCGGCGAGGAAGAGCGCTCCCGCCACGGGAGGAGTCAAGAAACCCCACAGGTACAGGCCCGGGACCGTCGCCCTCAGGGAAATCAGGAGGTACCAGAAGAGCACCGAGCTCCTCATCAGGAAACTCCCTTTCCAGAGGCTGGTCAGAGAGATCGCCCAGGATTTCAAGACCGATCTCAGATTCCAGAGCTCTGCCGTAATGGCCCTGCAAGAAGCAAGCGAAGCGTACCTTGTCGGCCTTTTCGAAGACACCAACTTGTGCGCC   [2260]
Elasmucha_ferrugata                     TTTCATTGGTATTAATAGTTAAGATCTTT-AAATTAAAAGAATTTGACGGTAATTTATCATTTCAGAGGAGCCTGTCCTTTAATCGATACCCCACGTTAAATTTTACCTT-GATTATT--GCTTATATACCTCTGT-TGTTGTGAATGTTTTATTAGAATTT-ATTTTCTTGAATTATTTT-ATAATTTATATCAGGTCAAGGTTTAGTTATATTAAGG-TTGAGATGGGCTACATTTAATT--TATTTATTGGATTTTTTTA---TTAATTTATAAA-TTGAAATTGGATTTGACTGTAATTTTTATTA-TATTTTATTTATGATATTT-GTTCTAGATTAAGGTCTTATTG--TATA-TTTATATTAAGTCTTACCTGCTCAATGATA---TTAATTATTAAATGGCCGCAGTATTTTGACTGTGCAAAGGTAGCATAATCATTTGTCTTTTAATTGTAGACTTGTATGAATGGTTTGATGAAATATTGACTTTCTTCATATAAAATATATTTAATTTAATATTTTAGTTAAAAAGCTAAAATGAATTTATAGGACGAGAAGACCCTATAGAATTTTATACTC-AATCATTATAAACAATT-TTGGTTTTTAA--TTTAT-TTTATATTG-TAAGGTATTTTGTTGGGGTGACAGAAAGATTTAAATAACTTTTATTATTTATGTTTTATTTATTTATAATT-TAATGATCCTTTTTTGTGGATAAT--AAGATTAAATTACCTTAGGGATAACAGCGTAATTTCATTGGAGAGTTCTTATCGATAG-TGGAGTTTGCGACCTCGATGTTGGATTAAAGTTAGTT-TTTGGTGTAGGTGCTAAA--TTACTAGGTCTGTTCGACCTTTAATATTTTACAGGAATATGAGCAGGAATAGTAGGGACCGCTATAAGATGAATTATTCGAATTGAATTAAGACAACCTAGATCATTTATCGGAGATGATCAAATCTATAATGTAGTAGTTACCGCACATGCTTTCATTATAATTTTCTTTATAGTTATACCTGTTATAATTGGTGGATTTGGTAATTGATTAGTTCCTTTAATAATTGGAGCCCCTGATATGGCCTTTCCCCGAATAAATAATATAAGATTCTGATTATTGCCCCCCTCCATTACTCTATTATTAATTAGTAGATTAGCTGAATCTGGAGTAGGAACTGGTTGAACAGTATATCCACCTTTATCAAGAAATTTAGCTCACAGAGGAGTCTCTGTGGATTTAGCAATCTTCTCATTACATTTGGCGGGGGTATCCTCAATCTTAGGGGCTGTAAATTTTATTTCAACTATTATAAATATGCGCCCTACAGGAATATTGCCTGAACGAATTCCCTTATTTGTATGGTCAGTAGGAATTACAGCTCTTCTATTATTATTATCTCTACCCGTACTAGCAGGGGCTATTACAATACTATTAACAGATCGAAACTTTAACACATCTTTCTTTGACCCTTCTGGAGGAGGAGACCCTTCTCAGTACGAGCTGACTTAAAGTGAAACCGCAAAAGGCTCAGTAAACCGGTCATAGTTTACCGGATATATGCCAC-TCACGTGGACAACTGTGGTAATTCTAGAGCTAATACATGCAACCAAGTCCCGACCAGCGATGGAAAGGACGCTTTTATTGGATCAAAACCATTCGCCCGGCCCCGCCCGGGCGTCTGCTT-GATGAATCTAGATAACACCACAGATCGCACGGTCATAGTACCGGCGACATATCCGTCAAATGTCTGACTTATCAGCTGTCGATGGTAGACTCTGTGTCTACCATGGCGCTCACGGGTAACGGGGAATCAGGGTTCGATTCCGGAGAGGGAGCCTGAGAAACGGCTACCACATCCAAGGAAGGCAGCAGGCACGCAAATTACCCACTCCCGGCACGGGGAGGTAGTGACAAAAAATAACGATACGGGACTCATCCGAGGCCCCGTAATCGGAATGAGAACACCCTAAATCCTTTAACGAGGAGGTAAAGCTCCGAGGAAGCAATTGGCAACTAAGGCGGCGAGGAAGAGCGCTCCTGCCACGGGAGGAGTCAAGAAACCGCACAGGTACAGGCCTGGGACCGTAGCTCTCAGGGAAATCAGGAGGTACCAGAAGAGCACCGAGCTTCTCATCAGGAAACTCCCTTTCCAGAGGCTGGTCAGGGAGATCGCTCAGGATTTCAAGACCGATCTCAGATTCCAGAGCTCTGCCGTAATGGCCCTGCAAGAAGCAAGCGAAGCGTACCTCGTTGGCCTTTTCGAAGACACCAACTTGTGCGCT   [2258]
Elasmucha_signoreti                     TTTCATTGGTATTAATAGTTAAGATCTTT-AAATTAAAAGAATTTGACGGTAATTTATCATTTCAGAGGAGCCTGTCCTTTAATCGATACCCCACGTTAAATTTTACCTT-GATTATT--GCTTATATACCTCTGT-TGTTATGAATGTTTTATTAGGATTT-ATTTTCTTGAATTATTTT-ATAATTTATATCAGGTCAAGGTTTAGTTATATTAAGG-TTGAGATGGGCTACATTTAATT--TATTTATTGGATTTTTATA---TTAATTTATAAA-TTGAAATTGGATTTGACTGTAATTTTTATTA-TATTTTATTTATGATATTT-GTTCTAGATTAAGGTCTTATTG--TATA-TTTATATTAAGTCTTACCTGCTCAATGATA---TTAATTATTAAATGGCCGCAGTATTTTGACTGTGCAAAGGTAGCATAATCATTTGTCTTTTAATTGTAGACTTGTATGAATGGTTTGATGAAATATTGACTTTCTTTATATAAAATATATTTAATTTAATATTTTAGTTAAAAGGCTAAAATAGATTTATAGGACGAGAAGACCCTATAGAATTTTATACTT-AAGTATTATAAACAATA-TTGGTTTATTA--TCTAT-TTTATTTTA-CAAGGTATTTTGTTGGGGTGACAGGAAGATTTAAATAACTTTTATTATTTATATTTTATTCATTTATAATT-TAATGATCCTTTTTTGTGGATAAT--AAGATTAAATTACCTTAGGGATAACAGCGTAATTTCATTGGAGAGTTCTTATCGATAG-TGGAGTTTGCGACCTCGATGTTGGATTAAAATTAGTT-TTTGGTGTAGGTGCTAAA--TTACTAGGTCTGTTCGACCTTTAATATTTTACAGGAATATGAGCAGGAATAGTAGGAACTGCTATAAGATGAATTATTCGAATTGAATTAAGACAACCCAGATCATTTATTGGAGATGATCAAATCTATAATGTAGTAGTTACCGCACATGCATTCATTATAATTTTCTTCATGGTTATACCTATTATAATTGGTGGATTTGGTAACTGATTAGTGCCTTTAATAATCGGAGCTCCTGACATGGCCTTTCCCCGATTAAATAATATAAGATTCTGATTATTACCCCCCTCCATTACCTTGTTACTAATTAGTAGATTGGCTGAGTCTGGGGTAGGAACTGGTTGAACAGTATATCCACCCTTATCAAGAAATTTAGCTCACAGAGGAGCTTCCGTGGATTTAGCGATCTTTTCACTACATTTAGCGGGAGTGTCTTCAATCCTAGGGGCTGTAAACTTCATTTCAACCATTATAAACATGCGCCCTACAGGAATATTACCTGAACGAATTCCCTTATTTGTATGATCAGTAGGAATTACAGCCCTTTTATTATTATTATCATTACCTGTACTAGCAGGAGCTATCACTATATTGTTAACAGATCGAAACTTTAATACATCTTTCTTTGATCCTTCCGGAGGAGGAGATCCTTCTCAGTACGAGCTGACTTAAAGTGAAACCGCAAAAGGCTCAGTAAACCGGTCATAGTTTACCGGATATATGCCAC-TCACGTGGACAACTGTGGTAATTCTAGAGCTAATACATGCAACCAAGTCCCGACCAGCGATGGAAAGGACGCTTTTATTGGATCAAAACCATTCGCCCGGCCCCGCCCGGGCGTCTGCTT-GATGAATCTAGATAACACCACAGATCGCACGGTCATAGTACCGGCGACATATCCGTCAAATGTCTGACTTATCAGCTGTCGATGGTAGACTCTGTGTCTACCATGGCGCTCACGGGTAACGGGGAATCAGGGTTCGATTCCGGAGAGGGAGCCTGAGAAACGGCTACCACATCCAAGGAAGGCAGCAGGCACGCAAATTACCCACTCCCGGCACGGGGAGGTAGTGACAAAAAATAACGATACGGGACTCATCCGAGGCCCCGTAATCGGAATGAGAACACCCTAAATCCTTTAACGAGGAGGTAAAGCTCCGAGGAAGCAATTGGCAACTAAGGCGGCGAGGAAGAGCGCTCCTGCCACGGGAGGAGTCAAGAAACCGCACAGGTACAGGCCTGGGACCGTAGCTCTCAGGGAAATCAGGAGGTACCAGAAGAGCACCGAGCTCCTCATCAGGAAACTCCCTTTCCAGAGGCTGGTCAGGGAGATCGCTCAGGATTTCAAGACCGATCTCAGATTCCAGAGCTCTGCCGTAATGGCCCTGCAAGAAGCAAGCGAAGCGTACCTCGTTGGCCTTTTCGAAGACACCAACTTGTGCGCT   [2258]
Elasmucha_nipponica                     TTTCATTGGTATTAATAGTTAAGATCTTT-AAATTAAAAGAATTTGACGGTAATTTATCATTTCAGAGGAACCTGTTCTTTAATCGATATTCCACGTTAAATTTTACCTT-AATTTTT-A-CTTATATACCTCTGT-TTTTG--AGTGTTTTATTAGAATTT-ATTCTCTTGAATTATTTAAATAATTTATATCAGGTCAAGGTTTAGTTATATTAAGG-TTGAAATGGGTTACATTTAATTTTATATTATTGGATATTTATA---TTTATTTATAAA-TTGAAATTGGATTTGATTGTAATTTATATTA-TATTTTATTAATGATATTT-GTTCTAGATTAAGGTCTTATTG--TATA-TTTATATTAAGTCTTACCTGCTCAATGATA----TAATTATTAAATAGCCGCAGTATTTTGACTGTGCAAAGGTAGCATAATCATTTGTCTTTTAATTGGGGACTTGTATGAATGGTTTGATGAAATATAATCTTTCTTTGCATAA-TTATACTTAATTTAATTTTTTAGTTAAAAAGCTAAAATTTTTTTATAGGACGAGAAGACCCTATAGAATTTTATATTTTATTACAAATAATAAATTTATGGAATATT---TATATTTTTATTTTT-TAAAATATTTTGTTGGGGTGACAGGAAAATTAATTTAACTTTTTTTATTTATTTTTTATAGATTTATATTT-TAATGATCCTATTTTAAGGATAAT--AAGATTAAATTACCTTAGGGATAACAGCGTAATTTTTTTGGAGAGTTCTTATCGATAAATGAAGTTTGCGACCTCGATGTTGGATTAAAATTAGTA-TTTGGTGTAGGTGCTAAA--TTACTAGGTCTGTTCGACCTTTAATATTTTACAGGGATATGAGCAGGAATAGTAGGAACCGCTATAAGATGAATTATCCGAATTGAATTAAGACAACCCAGATCATTTATTGGGGATGATCAAATTTATAATGTAGTAGTTACTGCCCATGCATTTATTATAATTTTCTTCATAGTTATACCTATTATAATTGGAGGGTTTGGTAATTGACTAGTGCCTTTAATAATTGGAGCACCCGATATAGCTTTTCCCCGAATAAATAATATAAGATTTTGATTATTACCCCCTTCAATCACTCTATTATTAGTTAGAAGATTAGCTGAATCAGGAGTAGGGACCGGTTGAACAGTATATCCTCCTTTATCAAGAAACTTAGCCCACGCTGGGGTATCAGTAGATTTAGCCATTTTTTCTCTACACTTAGCAGGTGTCTCTTCAATCTTGGGGGCCGTAAATTTTATCTCAACCATTATTAATATACGACCAACAGGTATAGTACCTGAACGAATTCCTCTATTTGTATGATCAGTAGGAATCACTGCATTACTCCTTCTTTTATCATTACCCGTTTTAGCAGGTGCTATCACAATATTATTAACAGATCGAAACTTTAATACATCATTCTTTGACCCATCAGGAGGAGGTGACCCTTCTCAGTACGAGCTGTATTAAAGTGAAACCGCAAAAGGCTCAGTAAACCGGTCATGGTTTACCGGATATATGCCACTTTACGTGGACAACTGTGGTAATTCTAGAGCTAATACATGCAACCAAGTCCCGACCAGCGATGGAGAGGACGCTTTTATTGGATCAAAACCATTCGCCCGGGTCCGCCCGGGCGTCTGCTTTGATGACTCTAGATATCACCACAGATCGCACGGTCACAGTACCGGCGACGTATCCGTCAAATGTCTGACTTATCAGCTGTCGATGGTAGACTCTGTGTCTACCATGGCGCTCACGGGTAACGGGGAATCAGGGTTCGATTCCGGAGAGGGAGCCTGAGAAACGGCTACCACATCCAAGGAAGGCAGCAGGCACGCAAATTACCCACTCCCGGTACGGGGAGGTAGTGACAAAAAATAACGATACGGGACTCATCCGAGGCCCCGTAATCGGAATGAGAACACTCTAAATCCTTTAACGAGGAGGTAAAGCTCCGAGGAAACAACTGGCCACTAAGGCGGCGAGGAAGAGCGCTCCTGCCACGGGAGGAGTCAAGAAACCACACAGGTACAGGCCCGGGACCGTCGCCCTCAGGGAAATCAGGAGGTACCAGAAGAGCACGGAGCTTCTCATCAGGAAACTCCCTTTCCAGAGGCTGGTCAGGGAGATCGCCCAGGATTTCAAGACCGATCTCAGATTCCAGAGCTCTGCCGTAATGGCCCTGCAAGAAGCAAGCGAAGCGTACCTTGTTGGCCTTTTCGAAGACACCAACTTGTGCGCC   [2262]
Acrophyma_cumingii                      TTTCATTAGTATTATTAGTTATGACCTTT-AAATTAAAAGAATTTGACGGTAATTTATCATTTCAGAGGAACCTGTCCTTTAATCGATACCCCACGTTAAATTTTACCTT-AATTAAT-AGCTTATATACCTCTGT-TA-CA-GAGTGTTTTATTAGGAATTAATTCTCTTTTATTTTTTGTAAAT-ATATATCAGGTCAAGGTTTAGTTTTATTAAGG-TTGAGATGGGTTACATTT-ATTT-AAA-TATTAGATCTTACTA---TTTATTTAGTAGAGTGAAATTGGATTTGATTGTAATTTATATTA-TATATTATTTATGATATTTAGCTCTAGATTAAGGGCCTATTG--TAGA-TTTATATTAGGTCTTACCTGCTCAATGATAAT--ATATTATTAAATAGCCGCAGTATTTTGACTGTGCAAAGGTAGCATAATCATTTGTCTTTTAATTGTGGACTTGTATGAATGGTTTGATGAAATATTAACTTTCTTTATATAAAT-AAAATTAACTTAATTTTTTAGTTAAAAAGCTAAAATATTTTTATAGGACGAGAAGACCCTATAGAATTTTATACTT-TT-ATAG-CATTATACTATTGGGT-TTTATATTA-ATAGTGTTAGA-ATAAGTATTTTGTTGGGGTGACAGGGAAATTTAAATAACTTTCTTTATGTAGTATTTATTTATATGTATAT-TAATGATCCTGTTTTACGGATAAA--AAGATTAAATTACCTTAGGGATAACAGCGTAATTCTTTTGGAGAGTTCTTATCGATAA-AGGAGTTTGCGACCTCGATGTTGGATTAAAATAAGTA-TTAGGTGTAGGTGCTTAA--TTACTAGGTCTGTTCGACCTTTAAATTTTTACAGGAATATGAGCAGGTATAGTAGGCACTGCTATAAGATGAATCATTCGAATTGAATTAAGACAACCTAGATCATTCATTGGAGATGATCAAATTTACAATGTAGTAGTTACTGCTCACGCATTTATTATAATTTTCTTTATGGTTATACCAATCATAATTGGAGGATTTGGTAACTGATTAGTGCCTTTAATAATTGGTGCACCTGATATAGCATTCCCTCGTATAAATAATATAAGATTTTGATTATTGCCCCCCTCCTTAACTCTATTACTAGTAAGAAGCTTAGCTGAATCAGGAGTAGGAACTGGTTGAACAGTTTACCCACCTTTATCTAGTAATCTAGCTCATAGAGGAGTATCTGTAGATTTAGCAATCTTCTCCTTACATTTAGCAGGGGCTTCCTCTATTTTAGGGGCTGTAAACTTTATTTCTACTATCTTAAATATACGACCTACGGGTATATTACCTGAACGAGTTCCTTTATTTGTATGATCAGTAGGAATCACAGCCCTGTTACTTCTTTTATCTTTACCAGTATTAGCAGGAGCTATTACAATATTATTAACTGATCGAAATTTCAACACTTCATTCTTTGACCCTTCAGGGGGGTGGGATCCATCTCAGTACGAGCTGACTTAAAGTGAAACCGCAAAAGGCTCAGTAAACCGGTCATAGTTTACCGGGTATATGCCAC-TCACGTGGACAACTGTGGTAATTCTAGAGCTAATACATGCAACCAAGTCCCTACCAGCGATGGAAAGGACGCTTTTATTGGATCAAAACCATTCGCCCGGCCCCGCCCGGGCGTCTGCTT-GATGACTCTAGATAACACCACAGATCGCACGGTCACAGTACCGGCGACGTATCCGTCAAATGTCTGACTTATCAGCTGTCGATGGTAGACTCTGTGTCTACCATGGCGCTCACGGGTAACGGGGAATCAGGGTTCGATTCCGGAGAGGGAGCCTGAGAAACGGCTACCACATCCAAGGAAGGCAGCAGGCACGCAAATTACCCACTCCCGGCACGGGGAGGTAGTGACAAAAAATAACGATACGGGACTCATCCGAGGCCCCGTAATCGGAATGAGAACACCCTAAATCCTTTAACGAGGAGGTAAAGCTCCAAGGAAGCAGCTCGCCACCAAGGCTGCTAGGAAGAGTGCTCCTGCCACGGGGGGAGTCAAGAAACCTCACAGGTACAGGCCTGGAACCGTCGCCCTCAGGGAGATCAGGCGGTACCAGAAGAGTACCGAGCTCCTCATCAGAAAACTTCCATTCCAGAGGCTCGTGAGGGAAATCGCTCAGGACTTCAAGACCGATCTTAGGTTCCAAAGTTCTGCAGTTATGGCCCTCCAAGAAGCCAGCGAAGCTTACCTCGTAGGGCTCTTCGAAGATACCAATTTGTGCGCT   [2259]
Ditomotarsus_hyadesi                    TTTCATTAGTATTATTAGTTATGATCTTT-AAATTAAAAGAATTTGACGGTAATTTATCATTTCAGAGGAACCTGTCCTTTAATCGATACTCCACGTTAAATTTTACCTT-AATTATT-GGCTTATATACCTCTGT-TA-CA-GAGTGTTTTATTAGAAATTAATTCTCTTTTATTTTTTGTAAAT-ATATATCAGGTCAAGGTTTAGTTATATTAAGG-TTGAGATGGGTTACATTT-ATTT-AAA-TATTGGATCTTTTTA---TTTATTTATTAAAGTGAAACTGGATTTGATTGTAATTTATATTA-TATATTATTTATGATATCTAGTTCTAGATTAAGGGCTTATTG--TATA-TTTATATTAAGTCTTACCTGCTCAATGATA-T--ATATTATTAAATAGCCGCAGTATTTTGACTGTGCAAAGGTAGCATAATCATTTGTCTTTTAATTGTGGACTTGTATGAATGGTTTGATGAAATATTTACTTTCTTTATATAAAT-AAAATTAATTTAATTTTTTAGTTAAAAAGCTAAAATACTTTTATAGGACGAGAAGACCCTATAGAATTTTATATTT-TA-ACAT-CATTATATTGTTGGGT-TTTATAAAA-TTAGTGTTGCT-AAAAATATTTTGTTGGGGTGACAGGGAAATTTAATTAACTTTCTTTAATTGTTATT-ATTTATTTATATAT-TAATGATCCTGTTTTAAGGATATC--AAGATTAAATTACCTTAGGGATAACAGCGTAATTCTTTTGGAGAGTTCTTATCGATAA-AGGAGTTTGCGACCTCGATGTTGGATTAAAATAAGTA-TTAGGTGTAGGTGCTTAA--TTACTAGGTCTGTTCGACCTTTAAATTTTTACAGGAATATGATCCGGAATAGTAGGAACTGCTATAAGATGAATCATTCGAATCGAATTAAGTCAACCCAGATCTTTTATTGGGGATGACCAAATTTATAATGTAGTAGTTACTGCCCATGCATTCATTATAATTTTCTTTATAGTTATACCAATTATAATTGGAGGATTTGGTAACTGACTAGTTCCTTTAATAATTGGAGCGCCAGATATAGCATTCCCTCGTATAAATAATATGAGATTTTGATTATTACCCCCCTCATTAACATTATTATTAATTAGTAGATTAGCTGAATCTGGGGTGGGAACAGGATGAACAGTTTATCCCCCTTTATCTAGTAACTTGGCTCATAGAGGTGTGTCCGTAGACTTGGCAATCTTTTCTTTACACCTCGCGGGAGCTTCTTCAATTTTAGGTGCTGTAAATTTTATCTCAACCATTTTAAATATACGTCCAACGGGGATACTACCAGAACGAATTCCTTTATTTGTGTGATCAGTAGGAATTACTGCTTTACTATTACTTTTATCCTTACCAGTACTAGCAGGAGCTATTACTATATTATTAACTGACCGTAATTTTAATACATCTTTCTTTGACCCTTCAGGTGGGGGAGACCCCTCTCAGTACGAGCTGACTTAAAGTGAAACCGCAAAAGGCTCAGTAAACCGGTCATAGTTTACCGGGTATATGCCAC-TCACGTGGACAACTGTGGTAATTCTAGAGCTAATACATGCAACCAAGTCCCGACCAGCGATGGAAAGGACGCTTTTATTGGATCAAAACCATTCGCCCGGCCCCGCCCGGGCGTCTGCTT-GATGACTCTAGATAACACCACAGATCGCACGGTCACAGTACCGGCGACGTATCCGTCAAATGTCTGACTTATCAGCTGTCGATGGTAGACTCTGTGTCTACCATGGCGCTCACGGGTAACGGGGAATCAGGGTTCGATTCCGGAGAGGGAGCCTGAGAAACGGCTACCACATCCAAGGAAGGCAGCAGGCACGCAAATTACCCACTCCCGGCACGGGGAGGTAGTGACAAAAAATAACGATACGGGACTCATCCGAGGCCCCGTAATCGGAATGAGAACACCCTAAATCCTTTAACGAGGAGGTAAAGCTCCAAGGAAGCAGCTGGCCACCAAGGCCGCTAGGAAGAGTGCTCCTGCCACCGGAGGAGTCAAGAAACCTCACAGGTACAGGCCTGGAACCGTCGCCCTCAGGGAGATCAGGCGGTACCAGAAGAGCACCGAGCTCCTCATCAGAAAACTTCCATTCCAGAGGCTGGTGAGGGAAATCGCTCAGGATTTCAAGACCGATCTCAGGTTCCAAAGTTCTGCCGTTATGGCCCTTCAAGAAGCCAGCGAAGCTTACCTCGTAGGACTCTTCGAAGATACCAACTTGTGCGCT   [2257]
Ditomotarsus_punctiventris              TTTCATTAGTATTATTAGTTATGATCTTT-AAATTAAAAGAATTTGACGGTAATTTATCATTTCAGAGGAACCTGTCCTTTAATCGATACTCCACGTTAAATTTTACCTT-AATTATT-GGCTTATATACCTCTGT-TA-CA-GAGTGTTTTATTAGAAATTAATTCTCTTTTATTTTTTGTAAAT-ATATATCAGGTCAAGGTTTAGCTATATTAAGG-TTGAGATGGGTTACATTT-ATTT-AAA-TATTGGATCTTTTTA---TTTATTTATTAAAGTGAAACTGGATTTGATTGTAATTTATATTA-TATATTATTTATGATATCTAGTTCTAGATTAAGGGCTTATTG--TATA-TTTATATTAAGTCTTACCTGCTCAATGATA-T--ATATTATTAAATAGCCGCAGTATTTTGACTGTGCAAAGGTAGCATAATCATTTGTCTTTTAATTGTGGACTTGTATGAATGGTTTGATGAAATATTTACTTTCTTTATATAAAT-AAAATTAATTTAATTTTTTAGTTAAAAAGCTAAAATACTTTTATAGGACGAGAAGACCCTATAGAATTTTATATTT-TA-ACAT-CATTATATTGTTGGGT-TTTATAAAA-TTAGTGTTGCT-AAAAATATTTTGTTGGGGTGACAGGGAAATTTAATTAACTTTCTTTAATTGTTATT-ATTTATTTATATAT-TAATGATCCTGTTTTAAGGATATC--AAGATTAAATTACCTTAGGGATAACAGCGTAATTCTTTTGGAGAGTTCTTATCGATAA-AGGAGTTTGCGACCTCGATGTTGGATTAAAATAAGTA-TTAGGTGTAGGTGCTTAA--TTACTAGGTCTGTTCGACCTTTAAATTTTTACAGGAATATGATCCGGAATAGTAGGAACTGCTATAAGATGAATCATTCGAATCGAATTAAGTCAACCCAGATCTTTTATTGGGGATGACCAAATTTATAATGTAGTAGTTACTGCCCATGCATTCATTATAATTTTCTTTATAGTTATGCCAATTATAATTGGGGGATTTGGTAACTGACTAGTTCCTTTAATAATTGGAGCGCCAGATATAGCATTCCCTCGTATAAATAATATGAGATTTTGATTATTACCCCCCTCATTAACATTATTATTAATTAGTAGATTAGCTGAATCTGGGGTGGGAACAGGATGAACAGTTTATCCCCCTTTATCTAGTAACTTGGCTCATAGAGGTGTGTCCGTAGACTTGGCAATCTTTTCTTTACACCTCGCGGGAGCTTCTTCAATTTTAGGTGCTGTAAATTTTATCTCAACCATTTTAAATATACGTCCAACGGGGATACTACCAGAACGAATTCCTTTATTTGTGTGATCAGTAGGAATTACTGCTTTACTATTACTTTTATCCTTACCAGTACTAGCAGGAGCTATTACTATATTATTAACTGACCGTAATTTTAATACATCTTTCTTTGACCCTTCAGGTGGGGGAGACCCCTCTCAGTACGAGCTGACTTAAAGTGAAACCGCAAAAGGCTCAGTAAACCGGTCATAGTTTACCGGGTATATGCCAC-TCACGTGGACAACTGTGGTAATTCTAGAGCTAATACATGCAACCAAGTCCCGACCAGCGATGGAAAGGACGCTTTTATTGGATCAAAACCATTCGCCCGGCCCCGCCCGGGCGTCTGCTT-GATGACTCTAGATAACACCACAGATCGCACGGTCACAGTACCGGCGACGTATCCGTCAAATGTCTGACTTATCAGCTGTCGATGGTAGACTCTGTGTCTACCATGGCGCTCACGGGTAACGGGGAATCAGGGTTCGATTCCGGAGAGGGAGCCTGAGAAACGGCTACCACATCCAAGGAAGGCAGCAGGCACGCAAATTACCCACTCCCGGCACGGGGAGGTAGTGACAAAAAATAACGATACGGGACTCATCCGAGGCCCCGTAATCGGAATGAGAACACCCTAAATCCTTTAACGAGGAGGTAAAGCTCCAAGGAAGCAGCTGGCCACCAAGGCCGCTAGGAAGAGTGCTCCTGCCACCGGAGGAGTCAAGAAACCTCACAGGTACAGGCCCGGAACCGTCGCCCTCAGGGAGATCAGGCGGTACCAGAAGAGCACCGAGCTCCTCATCAGAAAACTTCCATTCCAGAGGCTGGTGAGGGAAATCGCTCAGGATTTCAAGACCGATCTCAGGTTCCAAAGTTCTGCCGTTATGGCCCTTCAAGAAGCCAGCGAAGCTTACCTCGTAGGACTCTTCGAAGATACCAACTTGTGCGCT   [2257]
Lanopis_rugosus                         TTTCATTGGTATTATTAGTTAAGATCTTT-AAATCAAAAGAATTTGACGGTAATTTATCATTTCAGAGGAACCTGTCCTTTAATCGATATCCCACGTTAAATTTTACCTT-AATTTTT-A-CTTATATACCTCTGT-TGTTA-GAGTGTTTTATTAGGA--TTATTCTCTTTTATTTTTTT-AAATTATATATCAGGTCAAGGTTTAGTTATATTAAGG-TTGAGATGGGTTACATTT-ATTT-AAAATATTGAATTTTGTTA---TTTATTTAATGAATTGAAATTGGATTTGATTGTAATTTTTATTA-TATATTATTTATGATATTT-GTTCTAGATTAAGGGCTTATTG--TATA-TTTATATTAAGTCTTACCTGCTCAATGATATT--AAATTATTAAATAGCCGCAGTATTTTGACTGTGCAAAGGTAGCATAATCATTTGTCTTTTAATTGGGGACTTGTATGAATGGTTTGATGAAATATTAACTTTATTTATATAAAT-ACAATTAATTTAATTTTTAAGTTAAAAAGCTTAAATATTTTTGTAGGACGAGAAGACCCTATAGAATTTTATATTTGTA-ATATATAATATGTTATTGGTT-TTTA-TTAA-TAAATATATAT-TAAAATATTTTGTTGGGGTGACAGGGAAATTTTTTTAACTTTCTTTATATTTTATTTATTTATTTATATAT-TAATGATCCTATTTTAAGGATAAT--AAGATTAAATTACCTTAGGGATAACAGCGTAATTCTTTTGGAGAGTTCTTATCGATAA-AGGAGTTTGCGACCTCGATGTTGGATTAAAATAAGTATTTAAGTGTAGGTGCTTAA--TTACTAGGTCTGTTCGACCTTTAAATTTTTACAGGAATATGAGCGGGAATAGTAGGAACCGCTATAAGATGAATTATTCGAATCGAATTAAGACAACCTGGATCATTTATTGGGGATGATCAAATTTATAATGTAGTAGTAACAGCTCATGCATTTGTTATAATTTTTTTTATAGTAATACCTATTATAATTGGGGGTTTTGGTAATTGATTAGTCCCTTTAATAATTGGAGCCCCTGATATAGCTTTTCCTCGCATAAATAATATAAGATTTTGATTATTACCCCCCTCTCTAACACTATTATTAATTAGAAGATTAGCAGAATCAGGAGTAGGTACTGGTTGAACAGTTTATCCCCCTTTATCTAGTAATTTAGCCCATAGAGGAGTATCCGTAGATTTAGCAATTTTTTCATTACACTTAGCAGGAGTCTCCTCTATTTTAGGAGCTGTAAATTTCATTTCGACTATTATAAATATACGCCCTACAGGTATAATACCTGAACGAATTCCTTTATTTGTTTGATCAGTAGGAATTACTGCATTACTTTTATTATTATCATTACCCGTTCTAGCAGGAGCTATTACAATATTATTAACTGATCGAAATTTCAACACATCATTTTTTGACCCTTCAGGAGGAGGGGACCCTTCTCAGTACGAGCTGACTTAAAGTGAAACCGCAAAAGGCTCAGTAAACCGGTCATAGTTTACCGGATATATGCCAC-TCACGTGGACAACTGTGGTAATTCTAGAGCTAATACATGCAACCAAGTCCCGACCAGCGATGGAAAGGACGCTTTTATTGGATCAAAACCATTCGCCCGGCCCCGCCCGGGCGTCTGCTT-GATGACTCTAGATAACACCACAGATCGCACGGTCATAGTACCGGCGACGTATCCGTCAAATGTCTGACTTATCAGCTGTCGATGGTAGACTCTGTGTCTACCATGGCGCTCACGGGTAACGGGGAATCAGGGTTCGATTCCGGAGAGGGAGCCTGAGAAACGGCTACCACATCCAAGGAAGGCAGCAGGCACGCAAATTACCCACTCCCGGCACGGGGAGGTAGTGACAAAAAATAACGATACGGGACTCATCCGAGGCCCCGTAATCGGAATGAGAACACCCTAAATCCTTTAACGAGGAGGTAAAGCCCCAAGGAAGCAGCTGGCCACTAAGGCGGCTAGGAAGAGTGCTCCTGCCACGGGAGGAGTTAAGAAACCTCACAGGTACAGGCCTGGAACCGTCGCCCTCAGGGAGATCAGGCGGTACCAGAAGAGTACCGAGCTCCTCATCAGAAAACTTCCATTCCAGCGGCTTGTGAGGGAAATCGCCCAGGACTTCAAAACTGATCTTAGGTTCCAAAGTTCTGCAGTTATGGCCCTCCAAGAAGCCAGCGAAGCTTACCTCGTTGGACTCTTCGAAGATACCAACTTGTGCGCT   [2259]
Phorbanta_variabilis                    TTTTATTAGTATTATTAGCTATAATCTTT-AAATTAAAAGAATTTGACGGTAATTTATCATTTCAGAGGAACCTGTCCTTTAATCGATACTCCACGCTAAATTTTACCTT-AATTTTT--GCTTATATACCTCTGT-TGTCA-GAGTGTTTTATTAGGAAATTATTCTCTTATATTTTATT-AAATTATATATCAGGTCAAGGTTTAGTTATATTAAGG-TTGAGATGGGTTACAATT-ATTTTATAATATTGGATTTTATTT---TTTATTTGATTAAATGAAATTGGATTTGATTGTAATATGTATTA-TATATTATATATGATATTT-GTTCTAGATTAAGGGCTTATTG--TATA-TTTATATTAAGTCTTACCTGCTCAATGATA----AATTTATTAAATAGCCGCAGTATTTTGACTGTGCAAAGGTAGCATAATCATTTGTCTTTTAATTGAGGACTTGTATGAATGGTTTGATGAGATACTAGCTTTCTTTATATAAAT-TTAATTAATTTAATTTTTAAGTTAAAAAGCTTAAATAGTTATGTAGGACGAGAAGACCCTATAGAATTTTATATTC-TA-ATATATTTTGTATTATTGGGT-TTTATATAA-TAAATATTTAT-TAAAATATTTTGTTGGGGTGACAGGAAAATTGTAAAAACTATTCTTATTTATTATTTATTTATTTGTAAAT-TAATGATCCTATTATAAGGATAAT--AAGATTAAATTACCTTAGGGATAACAGCGTAATTCTTTTGGAGAGTTCTTATCGATAA-AGGAGTTTGCGACCTCGATGTTGGATTAAAATAAGTA-TTGGGTGTAGGTGCTTAA--TTACTAGGTCTGTTCGACCTTTAAAATTTTACAGGTATATGGGCTGGTATAGTAGGAACCGCTATAAGATGAATCATCCGAATTGAATTAAGAAAACCTGGATCATTTATTGGAGATGATCAAATTTATAATGTAATTGTGACAGCTCACGCTTTTGTTATAATTTTCTTTATAGTGATGCCAATTATAATTGGAGGTTTTGGTAATTGACTAGTCCCTTTAATAATTGGTGCCCCTGATATAGCATTCCCTCGTATAAATAATATAAGATTTTGATTACTACCCCCTTCCTTAACCTTGCTTTTAGTTAGTAGTTTGGCAGAATCGGGGGTAGGTACGGGTTGAACAGTTTACCCTCCTTTGTCTAGAAATTTAGCCCATATAGGAGTTTCAGTAGATCTTGCAATCTTTTCATTACACTTGGCCGGAGTTTCATCTATTCTAGGAGCCGTAAACTTTATTTCAACTATTATAAATATACGACCTACAGGCATATTGCCTGAACGAATTCCCCTATTTGTATGATCAGTAGGAATTACTGCATTATTATTATTACTCTCTCTACCAGTCCTGGCAGGAGCCATTACTATGCTATTAACTGACCGAAATTTTAACACATCCTTCTTTGACCCTTCAGGAGGAGGAGACCCTTCTCAGTACGAGCTGACTTAAAGTGAAACCGCAAAAGGCTCAGTAAACCGGTCATAGTTTACCGGATATATGCCAC-TCACGTGGACAACTGTGGTAATTCTAGAGCTAATACATGCAACCAAGTCCCGACCAGCGATGGAGAGGACGCTTTTATTGGATCAAAGCCATTCGCCCGGCACCGCCCGGGCGTCTGCTT-GATGACTCTAGATAACACCACAGATCGCACGGTCATAGTACCGGCGACGTATCCGTCAAATGTCTGACTTATCAGCTGTCGATGGTAGACTCTGTGTCTACCATGGCGCTCACGGGTAACGGGGAATCAGGGTTCGATTCCGGAGAGGGAGCCTGAGAAACGGCTACCACATCCAAGGAAGGCAGCAGGCACGCAAATTACCCACTCCCGGCACGGGGAGGTAGTGACAAAAAATAACGATACGGGACTCATCCGAGGCCCCGTAATCGGAATGAGAACACCCTAAATCCTTTAACGAGGAGGTAAAGCCCCAAGGAAGCAGCTGGCCACTAAGGCGGCTAGGAAGAGTGCTCCTGCCACTGGAGGAGTTAAGAAACCTCACAGGTACAGGCCCGGAACCGTCGCCCTCAGGGAGATCAGGCGGTACCAGAAGAGCACCGAGCTCCTCATCAGGAAACTCCCATTCCAGCGGCTGGTGAGGGAAATCGCCCAGGACTTCAAGACCGATCTCAGGTTCCAAAGTTCTGCAGTTATGGCCCTCCAAGAAGCCAGCGAAGCTTACCTCGTTGGACTCTTCGAAGATACCAACTTGTGCGCT   [2259]
Sinopla_humeralis                       TTTCATTGGTATTGTTAGTTATGATCTTT-AAATTAAAAGAATTTGACGGTAATTTATCATTTCAGAGGAACCTGTCCTTTAATCGATATTCCACGTTAAATTTTACCTT-GATTTTT-GGCTTATATACCTCTGT-TATTA-GAGTGTTTTATTAGAAATTTATTCTCTTTTATTTTTTT-AAAATATATATCAGGTCAAGGTTTAGTTATATTAAGG-TTGAGATGGGTTACATTT-ATTT-AAA-TATTGGTTTTTATTA---TTTATTTAATAAAATTAAATTGGATTTGATTGTAATTTATATTA-TATACTATTTATGATATTT-GTTCTAGATTAAGGGCTTATTG--TATA-TTTATATTAAGTCTTACCTGCTCAATGATAATT-----TATTAAATAGCCGCAGTATTTTGACTGTGCAAAGGTAGCATAATCATTTGTCTTTTAATTGTGGACTTGTATGAATGGTTTGATGAAATATTAACTTTCTTTATATAAAT-TTAATTAATTTAATTTTTTAGTTAAAAAGCTAAAATAATCTTATAGGACGAGAAGACCCTATAGAATTTTATACTTATGTATATACA-TAA-TTGTTGGTT-TTTATATAA-TTAGTATTTAT-TATAGTATTTTGTTGGGGTGATGGGGAAATATTCTTAACTTTCTTTAATAATTTATTATTTATTAATATTT-TAATGATCCTATTTTAAGGATAAT--AAGATTAAATTACCTTAGGGATAACAGCGTAATTCTTTTGGAGAGTTCATATCGATAA-AGGAGTTTGCGACCTCGATGTTGGATTAAAATAAGTA-TTAGGTGTAGGTGCTTAA--TTACTAGGTCTGTTCGACCTTTAATTTTTTACAGGAATATGATCAGGGATAGTAGGAACTGCTATAAGATGAATCATTCGAATTGAATTAAGCCAACCAGGTTCATTTATTGGAGATGATCAAATTTATAATGTAGTAGTTACAGCCCATGCATTTATTATAATTTTCTTCATAGTAATACCTATTATAATTGGGGGATTTGGTAACTGATTAGTGCCTTTAATAATTGGAGCCCCTGATATAGCTTTTCCTCGCATAAATAATATAAGATTTTGGTTATTGCCTCCTTCTTTAACATTATTACTGATCAGAAGATTAGCAGAGTCAGGAGTTGGTACTGGTTGAACAGTATATCCGCCTTTATCAAGTAATTTAGCTCACAGAGGAGTATCGGTAGACTTAGCAATTTTTTCATTACATTTAGCAGGTGTCTCATCTATTTTAGGGGCTGTAAATTTTATTTCAACTATTTTAAATATACGACCTACAGGTATAATACCTGAACGAGTGCCTTTATTTGTATGATCAGTAGGAATTACCGCATTATTATTATTACTTTCATTACCAGTATTGGCAGGAGCTATCACAATATTATTAACTGATCGAAACTTTAATACATCTTTCTTTGATCCTTCAGGAGGAGGTGATCCTTCTCAGTACGAGCTGACTTAAAGTGAAACCGCAAAAGGCTCAGTAAACCGGTCATAGTTTACCGGATATATGCCAC-TCACGTGGACAACTGTGGTAATTCTAGAGCTAATACATGCAACCAAGTCCCGACCAGCGATGGAAAGGACGCTTTTATTGGATCAAAACCATTCGCCCGGCCCCGCCCGGGCGTCTGCTT-GATGACTCTAGATAACACCACAGATCGCACGGTCATAGTACCGGCGACGTATCCGTCAAATGTCTGACTTATCAGCTGTCGATGGTAGACTCTGTGTCTACCATGGCGCTCACGGGTAACGGGGAATCAGGGTTCGATTCCGGAGAGGGAGCCTGAGAAACGGCTACCACATCCAAGGAAGGCAGCAGGCACGCAAATTACCCACTCCCGGCACGGGGAGGTAGTGACAAAAAATAACGATACGGGACTCATCCGAGGCCCCGTAATCGGAATGAGAACACCCTAAATCCTTTAACGAGGAGGTAAAGCCCCGAGGAAGCAGTTGGCCACGAAAGCGGCTAGGAAGAGTGCTCCAGCCACCGGAGGAGTTAAGAAACCTCACAGGTACAGGCCTGGAACCGTCGCCCTCAGGGAGATTAGGCGGTACCAGAAGAGTACCGAGCTCCTCATCAGAAAACTTCCATTCCAGAGGCTCGTGAGGGAAATCGCCCAGGACTTCAAGACTGATCTTAGGTTCCAAAGTTCTGCAGTTATGGCCCTCCAAGAAGCCAGCGAAGCTTACCTCGTTGGACTCTTCGAAGATACCAACTTGTGCGCT   [2257]
Sinopla_perpunctatus                    TTTCATTGGTATTGTTAGTTATGATCTTT-AAATTAAAAGAATTTGACGGTAATTTATCATTTCAGAGGAACCTGTCCTTTAATCGATATTCCACGTTAAATTTTACCTT-GATTTTT-GGCTTATATACCTCTGT-TATTA-GAGTGTTTTATTAGAAATTTATTCTCTTTTATTTTTTT-AAAATATATATCAGGTCAAGGTTTAGTTATATTAAGG-TTGAGATGGGTTACATTT-ATTT-AAA-TATTGGTTTTTATTA---TTTATTTAATAAAATTAAATTGGATTTGATTGTAATTTATATTA-TATACTATTTATGATATTT-GTTCTAGATTAAGGGCTTATTG--TATA-TTTATATTAAGTCTTACCTGCTCAATGATAATT-----TATTAAATAGCCGCAGTATTTTGACTGTGCAAAGGTAGCATAATCATTTGTCTTTTAATTGTGGACTTGTATGAATGGTTTGATGAAATATTAACTTTCTTTATATAAAT-TTAATTAATTTAATTTTTTAGTTAAAAAGCTAAAATAATCTTATAGGACGAGAAGACCCTATAGAATTTTATACTTATGTATATACA-TAA-TTGTTGGTT-TTTATATAA-TTAGTATTTAT-TATAGTATTTTGTTGGGGTGATGGGGAAATATTCTTAACTTTCTTTAATAATTTATTATTTATTAATATTT-TAATGATCCTATTTTAAGGATAAT--AAGATTAAATTACCTTAGGGATAACAGCGTAATTCTTTTGGAGAGTTCATATCGATAA-AGGAGTTTGCGACCTCGATGTTGGATTAAAATAAGTA-TTAGGTGTAGGTGCTTAA--TTACTAGGTCTGTTCGACCTTTAATTTTTTACAGGAATATGATCAGGGATAGTAGGAACTGCTATAAGATGAATCATTCGAATTGAATTAAGCCAACCAGGTTCATTTATTGGAGATGATCAAATTTATAATGTAGTAGTTACAGCCCATGCATTTATTATAATTTTCTTTATAGTAATACCTATTATAATTGGGGGATTTGGTAACTGATTAGTGCCTTTAATAATTGGAGCCCCTGATATAGCTTTTCCTCGCATAAATAATATAAGATTTTGGTTATTGCCTCCTTCTTTAACATTATTACTGATCAGAAGATTAGCAGAGTCAGGAGTTGGTACTGGTTGAACAGTATATCCACCTTTATCAAGTAATTTAGCTCACAGAGGAGTATCGGTAGACTTAGCAATTTTTTCATTACATTTAGCAGGTGTCTCATCTATTTTAGGGGCTGTAAATTTTATTTCAACTATTTTAAATATACGACCTACAGGTATAATACCTGAACGAGTGCCTTTATTTGTATGATCAGTAGGAATTACCGCATTATTATTATTACTTTCATTACCAGTATTGGCAGGAGCTATCACAATATTATTAACTGATCGAAACTTTAATACATCTTTCTTTGATCCTTCAGGAGGAGGTGATCCTTCTCAGTACGAGCTGACTTAAAGTGAAACCGCAAAAGGCTCAGTAAACCGGTCATAGTTTACCGGATATATGCCAC-TCACGTGGACAACTGTGGTAATTCTAGAGCTAATACATGCAACCAAGTCCCGACCAGCGATGGAAAGGACGCTTTTATTGGATCAAAACCATTCGCCCGGCCCCGCCCGGGCGTCTGCTT-GATGACTCTAGATAACACCACAGATCGCACGGTCATAGTACCGGCGACGTATCCGTCAAATGTCTGACTTATCAGCTGTCGATGGTAGACTCTGTGTCTACCATGGCGCTCACGGGTAACGGGGAATCAGGGTTCGATTCCGGAGAGGGAGCCTGAGAAACGGCTACCACATCCAAGGAAGGCAGCAGGCACGCAAATTACCCACTCCCGGCACGGGGAGGTAGTGACAAAAAATAACGATACGGGACTCATCCGAGGCCCCGTAATCGGAATGAGAACACCCTAAATCCTTTAACGAGGAGGTAAAGCCCCGAGGAAGCAGTTGGCCACGAAAGCGGCTAGGAAGAGTGCTCCAGCCACCGGAGGAGTTAAGAAACCTCACAGGTACAGGCCTGGAACCGTCGCCCTCAGGGAGATTAGGCGGTACCAGAAGAGTACCGAGCTCCTCATCAGAAAACTTCCATTCCAGAGGCTCGTGAGGGAAATCGCCCAGGACTTCAAGACTGATCTTAGGTTCCAAAGTTCTGCAGTTATGGCCCTCCAAGAAGCCAGCGAAGCTTACCTCGTTGGACTCTTCGAAGATACCAACTTGTGCGCT   [2257]
Planois_gayi                            TTTCATTGGTATTAATAGTTAAGATCTTTCAAATTAAAAGAATTTGACGGTAATTTATCATTTCAGAGGAACCTGTCCTTTAATCGATACTCCACGTTAAATTTTACCTT-AATTTTT-AGCTTATATACCTCTGT-TATTA-GAATGTTTTATTAGAAA-TAACTTTCTTTTATTTTTTT-AAAATATATATCAGGTCAAGGTTTAGTTGTATTAAGG-TTGAGATGGGTTACATTT-ATTTTTAA-TATTGGATTTTATTA---TATATTTAATAAAATGAAATTGGATTTGATTGTAATTTTTATAAATTTATTATTTATGATACTT-GTTCTAGATTAAGGGCTTATTGTTTAAA-TTTATATTAAGTCTTGCCTGCTCAATGATAATTAACATTATTAAATAGCCGCAGTATTTTGACTGTGCAAAGGTAGCATAATCATTTGTCTTTTAATTGTGGACTTGTATGAATGGTTTGATGAAATATTAACTTTCTTTATATAAAA-TTAATTAATTTAATATTTTGGTTAAAAGGCTAAAATGTTTTTATAGGACGAGAAGACCCTATAGAATTTTATATTATTGTAAACTCA-TAAATTGTTTGAT-TTTATAAAT-TTATTATTTAT-AATAATATTTTGTTGGGGTGACAGGGAAATTTATTCAACTTTCTTTAATAATTTATTATTACTTTATATAT-TTATGATCCTATTTTAAGGATATT--AAGATTAAATTACCTTAGGGATAACAGCGTAATTCTTTTGGAGAGTTCATATCGATAG-AAGAGTTTGCGACCTCGATGTTGGATTAAAATAAGTA-TTAGGTGTAGAAGCTTAA--TTACTAGGTCTGTTCGACCTTTAAATTTTTACAGGAATATGAGCAGGAATAGTGGGAACTGCTATAAGATGAATCATTCGAATTGAATTAAGTCAACCTAGTTCATTTATTGGGGATGATCAAATTTACAATGTAGTAGTTACTGCCCATGCATTTATTATAATCTTTTTTATAGTGATACCTATTATAATTGGAGGATTTGGAAATTGATTAGTACCTTTAATAATTGGAGCCCCTGATATAGCCTTTCCTCGTATAAATAATATAAGATTTTGACTACTCCCACCATCTTTAACGTTATTATTAGTAAGAAGAATAGCAGAATCTGGAGTAGGTACTGGTTGAACAGTATATCCTCCCTTATCTAGAAATTTAGGGCATAGAGGTGTATCAGTAGACCTAGCAATTTTCTCCCTTCATTTAGCAGGGGTATCCTCTATTTTAGGGGCTGTAAACTTCATTTCAACTATTATAAATATACGGCCCACAGGTATAATTCCTGAACGAATTCCGTTATTTGTATGATCAGTAGGAATTACAGCATTACTATTATTATTATCATTACCTGTATTAGCAGGAGCTATTACAATATTATTAACCGATCGTAATTTTAATACATCTTTTTTTGACCCTTCAGGAGGGGGAGACCCCTCTCAGTACAAGCTGACTTAAAGTGAAACCGCAAAAGGCTCAGTAAACCGGTCATAGTTTACCGGATATATGCCAC-TCACGTGGACAACTGTGGTAATTCTAGAGCTAATACATGCAACCAAGTCCCGACCAGCGATGGTAAGGACGCTTTTATTGGATCAAAACCATTCGCCCGGCTTCGCCCGGGCGTCTGCTT-GATGACTCTAGATAACACCACAGATCGCACGGTCATAGTACCGGCGACGTATCCGTCAAATGTCTGACTTATCAGCTGTCGATGGTAGACTCTGTGTCTACCATGGCGCTCACGGGTAACGGGGAATCAGGGTTCGATTCCGGAGAGGGAGCCTGAGAAACGGCTACCACATCCAAGGAAGGCAGCAGGCACGCAAATTACCCACTCCCGGCACGGGGAGGTAGTGACAAAAAATAACGATACGGGACTCATCCGAGGCCCCGTAATCGGAATGAGAACACCCTAAATCCTTTAACGAGGAGGTAAAGCTCCGAGGAAGCAGCTGGCCACCAAGGCGGCTAGGAAGAGTGCTCCTGCCACGGGAGGAGTCAAGAAACCTCACAGGTACAGGCCCGGAACCGTCGCCCTCAGGGAGATCAGGCGGTACCAGAAGAGCACCGAGCTCCTCATCAGGAAACTTCCATTCCAGAGGCTGGTGAGGGAAATCGCCCAGGACTTCAAGACCGATCTCAGGTTCCAAAGTTCTGCCGTTATGGCCCTCCAAGAAGCCAGCGAAGCTTACCTCGTAGGACTCTTCGAAGATACCAACTTGTGCGCT   [2267]
;
END;


BEGIN MRBAYES;


EXCLUDE 119-121 158-163 239-246 261-266 272-280 354-360 391-398 582-639 727-731 846-848;

	CHARSET  12s  =  1-344;
        CHARSET  16S  =  345-881;
	CHARSET  CO1  =  882-1497.\3;
	CHARSET  CO2  =  883-1498.\3;
	CHARSET  CO3  =  884-1499.\3;
	CHARSET  18s  =  1500-1998;
	CHARSET  H1  =  1999-2293.\3;
	CHARSET  H2  =  2000-2294.\3;
	CHARSET  H3  =  2001-2295.\3;
	partition all = 9:12s,16s,CO1,CO2,CO3,18s,H1,H2,H3;
	set partition = all;
	Prset applyto = (1,2,3,4,5,7) statefreqpr=dirichlet(1,1,1,1);
	Prset applyto = (6,8,9) statefreqpr=fixed(equal);
	Lset applyto =(1,2,3) nst=6 rates=invgamma;
        Lset applyto = (4) nst=1 rates=gamma;
        Lset applyto = (5,9) nst=6 rates=gamma;
        Lset applyto = (6) nst=2 rates=gamma;
	Lset applyto = (7,8) nst=1 rates=equal;
SET AUTOCLOSE=NO;
MCMC NGEN=2000000 PRINTFREQ=1000 SAMPLEFREQ=1000 NCHAINS=4 SAVEBRLENS=YES STARTTREE=RANDOM;
END;


BEGIN PAUP;


Lset base=(0.2974 0.1616 0.1863) nst=6  rmat=(3.0465 13.8985 5.8488 1.2926 28.9260) rates=gamma shape=0.5330 ncat=4 pinvar=0.6260;
END;


BEGIN CODONS;
	CODONPOSSET * CodonPositions = 
		N: 1-881 1500-1998, 
		1: 882-1497\3 1999-2293\3, 
		2: 883-1498\3 2000-2294\3, 
		3: 884-1499\3 2001-2295\3 2295;
	CODESET  * UNTITLED = Universal: all ;
END;


BEGIN SETS;
	CHARSET  12S  =  1-344;
	CHARSET  16S  =  345-881;
	CHARSET  COI  =  882-1499;
	CHARSET  18S  =  1500-1998;
	CHARSET  H3  =  1999-2295;
END;


BEGIN ASSUMPTIONS;
	OPTIONS  DEFTYPE=unord PolyTcount=MINSTEPS ;
	EXSET * UNTITLED  =  119-121 158-163 239-246 261-266 272-280 354-360 391-398 582-639 727-731 846-848;
END;


BEGIN TREES; 

	TRANSLATE
		1	Acanthosoma_expansum,
		2	Lindbergicoris_similis,
		3	Lindbergicoris_gramineus,
		4	Lindbergicoris_hochii,
		5	Acanthosoma_crassicaudum,
		6	Acanthosoma_denticaudum,
		7	Acanthosoma_firmatum,
		8	Acanthosoma_forficula,
		9	Acanthosoma_haemorrhoidale,
		10	Acanthosoma_haemorrhoidale_angulatum,
		11	Acanthosoma_spinicolle,
		12	Acanthosoma_nigrodorsum,
		13	Acanthosoma_ishiharai,
		14	Acanthosoma_asahinai,
		15	Acanthosoma_labiduroides,
		16	Acanthosoma_laevicorne,
		17	Acanthosoma_rufescens,
		18	Acanthosoma_sichuanense,
		19	Sastragala_esakii,
		20	Sastragala_sp._javanensis_complex,
		21	Sastragala_scutellata,
		22	Cyphostethus_japonicus,
		23	Cyphostethus_tristriatus,
		24	Elasmostethus_nubilus,
		25	Elasmostethus_rotundus,
		26	Elasmostethus_amabilis,
		27	Elasmostethus_brevis,
		28	Elasmostethus_humeralis,
		29	Elasmostethus_interstinctus,
		30	Elasmostethus_kerzhneri,
		31	Elasmucha_amurensis,
		32	Elasmucha_fieberi,
		33	Elasmucha_rufescens,
		34	Elasmucha_lateralis,
		35	Elasmucha_broussonetiae,
		36	Elasmucha_sp._Taiwan,
		37	Elasmucha_grisea,
		38	Elasmucha_dorsalis,
		39	Elasmucha_putoni,
		40	Elasmucha_laeviventris,
		41	Elasmucha_bovilla,
		42	Elasmucha_lineata,
		43	Elasmucha_ferrugata,
		44	Elasmucha_signoreti,
		45	Elasmucha_nipponica,
		46	Acrophyma_cumingii,
		47	Ditomotarsus_hyadesi,
		48	Ditomotarsus_punctiventris,
		49	Lanopis_rugosus,
		50	Phorbanta_variabilis,
		51	Sinopla_humeralis,
		52	Sinopla_perpunctatus,
		53	Planois_gayi
	;
	tree PAUP_TBR = [&U] (1:0.046228,2:0.036814,((((3:0.006880,4:0.012687):0.079050,(((24:0.007786,25:0.009619):0.019215,(((26:0.001607,30:0.002189):0.005477,(27:0.000530,29:0):0.005295):0.006778,28:0.007700):0.017253):0.044407,(((46:0.053069,(47:0,48:0.002046):0.043894):0.024265,((49:0.025935,50:0.088174):0.011470,(51:0.001078,52:0):0.056640):0.009750):0.006752,53:0.060853):0.041829):0.007255):0.000195,((22:0.023741,23:0.033764):0.076326,((((((((31:0,32:0.003677):0.005327,34:0.014201):0.006059,33:0.014545):0.013041,((35:0.016376,36:0.016714):0.015592,37:0.021885):0.011149):0.010449,((38:0.003850,39:0.006721):0.020771,40:0.016641):0.014467):0.031793,(41:0.034086,42:0.024443):0.031091):0.009898,(43:0.015062,44:0.023200):0.052762):0.009225,45:0.071863):0.020327):0.007152):0.005475,(((((((5:0.015674,6:0.023439):0.008156,7:0.021169):0.011965,(13:0.056603,(14:0.013126,15:0.007649):0.026103):0.006082):0.004920,8:0.026606):0.012799,(((9:0.000632,10:0.003605):0.021980,11:0.024151):0.006916,12:0.033292):0.018008):0.005534,((17:0.008833,18:0.008580):0.043313,((19:0.029938,20:0.033367):0.020299,21:0.050490):0.005857):0.002107):0.006793,16:0.040863):0.020445):0.027620);
END;
