# Supplementary material for: Maternal care in Acanthosomatinae (Insecta: Heteroptera: Acanthosomatidae)—correlated evolution with morphological change
Source: BMC Evol Biol. 2015 Nov 19;15:258. doi: 10.1186/s12862-015-0537-4 (PMC4653913; doi:10.1186/s12862-015-0537-4)
Supplement: Additional file 6: — Format: nexus. Title: Data matrix for parsimonious reconstruction of the two traits (maternal care and Pendegrast’s organ) on 53 species, including species with missing data. (NEX 20 kb) [file 12862_2015_537_MOESM6_ESM.nex]

#NEXUS
[written Thu Nov 05 14:39:08 JST 2015 by Mesquite  version 3.02 (build 681) at agr190-71.hines.hokudai.ac.jp/133.50.190.71]

BEGIN TAXA;
	TITLE acanthosomatid;
	DIMENSIONS NTAX=53;
	TAXLABELS
		Acanthosoma_expansum Lindbergicoris_similis Lindbergicoris_gramineus Lindbergicoris_hochii Acanthosoma_crassicaudum Acanthosoma_denticaudum Acanthosoma_firmatum Acanthosoma_forficula Acanthosoma_h._haemorrhoidale Acanthosoma_h._angulatum Acanthosoma_spinicolle Acanthosoma_nigrodorsum Acanthosoma_ishiharai Acanthosoma_asahinai Acanthosoma_labiduroides Acanthosoma_laevicorne Acanthosoma_rufescens Acanthosoma_sichuanense Sastragala_esakii 'Sastragala sp. (javanensis complex)' Sastragala_scutellata Cyphostethus_japonicus Cyphostethus_tristriatus Elasmostethus_nubilus Elasmostethus_rotundus Elasmostethus_amabilis Elasmostethus_brevis Elasmostethus_humeralis Elasmostethus_interstinctus Elasmostethus_kerzhneri Elasmucha_amurensis Elasmucha_fieberi Elasmucha_rufescens Elasmucha_lateralis Elasmucha_broussonetiae 'Elasmucha sp. (Taiwan)' Elasmucha_grisea Elasmucha_dorsalis Elasmucha_putoni Elasmucha_laeviventris Elasmucha_bovilla Elasmucha_lineatum Elasmucha_ferrugata Elasmucha_signoreti Elasmucha_nipponica Acrophyma_cumingii Ditomotarsus_hyadesi Ditomotarsus_punctiventris Lanopis_rugosus Phorbanta_variabilis Sinopla_humeralis Sinopla_perpunctatus Planois_gayi 
	;

END;


BEGIN CHARACTERS;
	TITLE  Character_Matrix;
	LINK TAXA = acanthosomatid;
	DIMENSIONS  NCHAR=2;
	FORMAT DATATYPE = STANDARD GAP = - MISSING = ? SYMBOLS = "  0 1 2";
	CHARSTATELABELS 
		1 maternal_care /  absent present, 2 'Pendergrast''s organ' /  absent present reduced ; 
	MATRIX
	Acanthosoma_expansum                 01
	Lindbergicoris_similis               ?1
	Lindbergicoris_gramineus             01
	Lindbergicoris_hochii                ?1
	Acanthosoma_crassicaudum             ?1
	Acanthosoma_denticaudum              01
	Acanthosoma_firmatum                 12
	Acanthosoma_forficula                01
	Acanthosoma_h._haemorrhoidale        01
	Acanthosoma_h._angulatum             01
	Acanthosoma_spinicolle               01
	Acanthosoma_nigrodorsum              ?2
	Acanthosoma_ishiharai                ?1
	Acanthosoma_asahinai                 01
	Acanthosoma_labiduroides             01
	Acanthosoma_laevicorne               ?1
	Acanthosoma_rufescens                ?1
	Acanthosoma_sichuanense              ?1
	Sastragala_esakii                    10
	'Sastragala sp. (javanensis complex)'10
	Sastragala_scutellata                10
	Cyphostethus_japonicus               ?1
	Cyphostethus_tristriatus             01
	Elasmostethus_nubilus                01
	Elasmostethus_rotundus               01
	Elasmostethus_amabilis               ?1
	Elasmostethus_brevis                 01
	Elasmostethus_humeralis              01
	Elasmostethus_interstinctus          01
	Elasmostethus_kerzhneri              01
	Elasmucha_amurensis                  10
	Elasmucha_fieberi                    10
	Elasmucha_rufescens                  ?0
	Elasmucha_lateralis                  10
	Elasmucha_broussonetiae              ?0
	'Elasmucha sp. (Taiwan)'             10
	Elasmucha_grisea                     10
	Elasmucha_dorsalis                   10
	Elasmucha_putoni                     10
	Elasmucha_laeviventris               ?0
	Elasmucha_bovilla                    10
	Elasmucha_lineatum                   10
	Elasmucha_ferrugata                  10
	Elasmucha_signoreti                  10
	Elasmucha_nipponica                  10
	Acrophyma_cumingii                   ?1
	Ditomotarsus_hyadesi                 01
	Ditomotarsus_punctiventris           ?1
	Lanopis_rugosus                      ?2
	Phorbanta_variabilis                 ?0
	Sinopla_humeralis                    ?2
	Sinopla_perpunctatus                 12
	Planois_gayi                         ?1

;

END;

BEGIN TAXA;
	TITLE Associates;
	DIMENSIONS NTAX=1;
	TAXLABELS
		associate_1 
	;

END;


BEGIN ASSUMPTIONS;
	TYPESET * UNTITLED   =  unord:  1 -  2;

END;

BEGIN MESQUITECHARMODELS;
	ProbModelSet * UNTITLED   =  'Mk1 (est.)':  1 -  2;
END;

BEGIN TaxaAssociation;
TITLE Taxa_Association;
TAXA acanthosomatid ,  Associates;
ASSOCIATES 

	Acanthosoma_expansum /  associate_1

;

END;


Begin MESQUITE;
		MESQUITESCRIPTVERSION 2;
		TITLE AUTO;
		tell ProjectCoordinator;
		timeSaved 1446701948627;
		getEmployee #mesquite.minimal.ManageTaxa.ManageTaxa;
		tell It;
			setID 0 4138240659173383559;
			setID 1 6920637162819144430;
		endTell;
		getEmployee #mesquite.charMatrices.ManageCharacters.ManageCharacters;
		tell It;
			setID 0 8861064169997686004;
			mqVersion 302;
			checksumv 0 3 1800845175 null  getNumChars 2 numChars 2 getNumTaxa 53 numTaxa 53   short true   bits 7   states 7   sumSquaresStatesOnly 300.0 sumSquares 300.0 longCompressibleToShort false usingShortMatrix true   NumFiles 1 NumMatrices 1;
			mqVersion;
		endTell;
		getWindow;
		tell It;
			suppress;
			setResourcesState false false 100;
			setPopoutState 400;
			setExplanationSize 0;
			setAnnotationSize 0;
			setFontIncAnnot 0;
			setFontIncExp 0;
			setSize 1440 776;
			setLocation 5 22;
			setFont SanSerif;
			setFontSize 10;
			getToolPalette;
			tell It;
			endTell;
			desuppress;
		endTell;
		getEmployee  #mesquite.trees.BasicTreeWindowCoord.BasicTreeWindowCoord;
		tell It;
			makeTreeWindow #4138240659173383559  #mesquite.trees.BasicTreeWindowMaker.BasicTreeWindowMaker;
			tell It;
				suppressEPCResponse;
				setTreeSource  #mesquite.trees.ManyTreesFromFile.ManyTreesFromFile;
				setAssignedID 1576.1427084291997.4367549193803876986;
				getTreeWindow;
				tell It;
					setExplanationSize 30;
					setAnnotationSize 40;
					setFontIncAnnot 0;
					setFontIncExp 0;
					setSize 1340 684;
					setLocation 5 22;
					setFont SanSerif;
					setFontSize 10;
					getToolPalette;
					tell It;
						setTool mesquite.trees.BasicTreeWindowMaker.BasicTreeWindow.arrow;
					endTell;
					getTreeDrawCoordinator #mesquite.trees.BasicTreeDrawCoordinator.BasicTreeDrawCoordinator;
				tell It;
					suppress;
					setTreeDrawer  #mesquite.trees.BallsNSticks.BallsNSticks;
					tell It;
						setSpotDiameter 35;
						setEdgeWidth 5;
						orientUp;
						useSquare;
						toggleBallsInternal on;
						toggleCosmic off;
						getEmployee #mesquite.trees.NodeLocsStandard.NodeLocsStandard;
						tell It;
							branchLengthsToggle off;
							toggleScale on;
							toggleBroadScale off;
							toggleCenter off;
							toggleEven off;
							setFixedTaxonDistance 0;
						endTell;
					endTell;
					setBackground White;
					setBranchColor Black;
					showNodeNumbers off;
					showBranchColors on;
					labelBranchLengths off;
					centerBrLenLabels on;
					showBrLensUnspecified on;
					showBrLenLabelsOnTerminals on;
					setBrLenLabelColor 0 0 255;
					setNumBrLenDecimals 6;
					desuppress;
					getEmployee #mesquite.trees.BasicDrawTaxonNames.BasicDrawTaxonNames;
					tell It;
						setFontSize 9;
						setColor Black;
						toggleColorPartition off;
						toggleColorAssigned on;
						toggleShadePartition off;
						toggleShowFootnotes on;
						toggleNodeLabels on;
						toggleCenterNodeNames off;
						toggleShowNames on;
						namesAngle ?;
					endTell;
				endTell;
					setTreeNumber 1;
					setTree '((53:0.05581788,((46:0.05095641,(47:0.0006416215,48:0.002195809):0.0404603):0.02097488,((49:0.02511669,50:0.07830918):0.01194025,(51:0.001347672,52:0.0005351871):0.05334608):0.009966647):0.006929881):0.018079435,(((24:0.008707041,25:0.01036474):0.02025359,(28:0.008817658,((26:0.001905476,30:0.002903299):0.006237497,(27:0.0009618262,29:0.0004112043):0.005844697):0.007049515):0.0164295):0.03901535,((3:0.008629169,4:0.01268162):0.06827753,(((22:0.0239199,23:0.03284781):0.06512947,(45:0.06514487,((43:0.01663845,44:0.02329746):0.04635536,((41:0.03433642,42:0.0246177):0.02738722,((40:0.01724286,(38:0.004749099,39:0.007201761):0.02187852):0.01642787,((37:0.02244472,(35:0.01667754,36:0.01796681):0.01526635):0.01127948,(33:0.01549166,(34:0.01529752,(31:0.0005877728,32:0.004071842):0.005985872):0.006150845):0.01389495):0.008879187):0.02849184):0.01023484):0.009918209):0.01887803):0.007282773,((1:0.04415303,2:0.03525591):0.02516648,(16:0.04035956,(((17:0.00985141,18:0.009605633):0.03982667,(21:0.04910902,(19:0.03042112,20:0.03275228):0.02102566):0.006025108):0.003677114,((12:0.03277525,(11:0.02521709,(9:0.001357491,10:0.003900207):0.02103301):0.008642236):0.01806464,(8:0.0267177,((7:0.02120151,(5:0.01670701,6:0.02386394):0.009646101):0.01140075,(13:0.05247405,(14:0.01397562,15:0.008594551):0.0244993):0.008798194):0.006260459):0.01367913):0.006478964):0.008376993):0.01926734):0.007313171):0.003691911):0.007211451):0.018079435);';
					setDrawingSizeMode 0;
					toggleLegendFloat on;
					scale 0;
					toggleTextOnTree off;
					showWindow;
					newAssistant  #mesquite.ancstates.TraceCharacterHistory.TraceCharacterHistory;
				tell It;
					suspend ;
					setDisplayMode  #mesquite.ancstates.ShadeStatesOnTree.ShadeStatesOnTree;
					tell It;
						toggleLabels off;
						togglePredictions off;
						toggleGray off;
					endTell;
					setHistorySource  #mesquite.ancstates.RecAncestralStates.RecAncestralStates;
					tell It;
						getCharacterSource  #mesquite.charMatrices.CharSrcCoordObed.CharSrcCoordObed;
						tell It;
							setCharacterSource #mesquite.charMatrices.StoredCharacters.StoredCharacters;
							tell It;
								setTaxa #4138240659173383559;
								setDataSet #8861064169997686004;
							endTell;
						endTell;
						setMethod  #mesquite.stochchar.StochCharMapper.StochCharMapper;
						tell It;
							setModelSource  #mesquite.stochchar.CurrentProbModels.CurrentProbModels;
							setSeed 1427084329871;
							setMax 1000;
							getEmployee #mesquite.stochchar.zMargLikeCateg.zMargLikeCateg;
							tell It;
								setDecision 2.0;
								setUnderflowCheckFreq 2;
							endTell;
						endTell;
						toggleShowSelectedOnly off;
					endTell;
					setCharacter 1;
					setMapping 1;
					toggleShowLegend on;
					setColorMode 0;
					toggleWeights on;
					setInitialOffsetX 10;
					setInitialOffsetY -133;
					setLegendWidth 188;
					setLegendHeight 129;
					resume ;
				endTell;
					newAssistant  #mesquite.ancstates.TraceCharacterHistory.TraceCharacterHistory;
				tell It;
					suspend ;
					setDisplayMode  #mesquite.ancstates.ShadeStatesOnTree.ShadeStatesOnTree;
					tell It;
						toggleLabels off;
						togglePredictions off;
						toggleGray off;
					endTell;
					setHistorySource  #mesquite.ancstates.RecAncestralStates.RecAncestralStates;
					tell It;
						getCharacterSource  #mesquite.charMatrices.CharSrcCoordObed.CharSrcCoordObed;
						tell It;
							setCharacterSource #mesquite.charMatrices.StoredCharacters.StoredCharacters;
							tell It;
								setTaxa #4138240659173383559;
								setDataSet #8861064169997686004;
							endTell;
						endTell;
						setMethod  #mesquite.stochchar.MargProbAncStates.MargProbAncStates;
						tell It;
							setModelSource  #mesquite.stochchar.CurrentProbModels.CurrentProbModels;
							getEmployee #mesquite.stochchar.zMargLikeCateg.zMargLikeCateg;
							tell It;
								setReportMode Proportional_Likelihoods;
								setRootMode Use_Root_State_Frequencies_as_Prior;
								setDecision 2.0;
								setUnderflowCheckFreq 2;
							endTell;
						endTell;
						toggleShowSelectedOnly off;
					endTell;
					setCharacter 1;
					setMapping 1;
					toggleShowLegend on;
					setColorMode 0;
					toggleWeights on;
					setInitialOffsetX 208;
					setInitialOffsetY -259;
					setLegendWidth 228;
					setLegendHeight 193;
					resume ;
					modifyColors  2 1  5 45 255 2 2  55 255 5;
				endTell;
					newWindowAssistant  #mesquite.trees.MirrorTreeWindowMaker.MirrorTreeWindowMaker;
				tell It;
					getWindow;
					tell It;
						setExplanationSize 30;
						setAnnotationSize 0;
						setFontIncAnnot 0;
						setFontIncExp 0;
						setSize 1340 724;
						setLocation 5 22;
						setFont SanSerif;
						setFontSize 10;
						getToolPalette;
						tell It;
						endTell;
						setActive;
						newAssistantLeft #mesquite.ancstates.TraceCharacterHistory.TraceCharacterHistory;
					tell It;
						suspend ;
						setDisplayMode  #mesquite.ancstates.ShadeStatesOnTree.ShadeStatesOnTree;
						tell It;
							toggleLabels off;
							togglePredictions off;
							toggleGray off;
						endTell;
						setHistorySource  #mesquite.ancstates.RecAncestralStates.RecAncestralStates;
						tell It;
							getCharacterSource  #mesquite.charMatrices.CharSrcCoordObed.CharSrcCoordObed;
							tell It;
								setCharacterSource #mesquite.charMatrices.StoredCharacters.StoredCharacters;
								tell It;
									setTaxa #4138240659173383559;
									setDataSet #8861064169997686004;
								endTell;
							endTell;
							setMethod  #mesquite.parsimony.ParsAncestralStates.ParsAncestralStates;
							tell It;
								setModelSource  #mesquite.parsimony.CurrentParsModels.CurrentParsModels;
								toggleMPRsMode off;
							endTell;
							toggleShowSelectedOnly off;
						endTell;
						setCharacter 1;
						setMapping 1;
						toggleShowLegend on;
						setColorMode 0;
						toggleWeights on;
						setInitialOffsetX 20;
						setInitialOffsetY 4;
						setLegendWidth 142;
						setLegendHeight 161;
						resume ;
						modifyColors  1 1  250 5 5;
					endTell;
						newAssistantRight #mesquite.ancstates.TraceCharacterHistory.TraceCharacterHistory;
					tell It;
						suspend ;
						setDisplayMode  #mesquite.ancstates.ShadeStatesOnTree.ShadeStatesOnTree;
						tell It;
							toggleLabels off;
							togglePredictions off;
							toggleGray off;
						endTell;
						setHistorySource  #mesquite.ancstates.RecAncestralStates.RecAncestralStates;
						tell It;
							getCharacterSource  #mesquite.charMatrices.CharSrcCoordObed.CharSrcCoordObed;
							tell It;
								setCharacterSource #mesquite.charMatrices.StoredCharacters.StoredCharacters;
								tell It;
									setTaxa #4138240659173383559;
									setDataSet #8861064169997686004;
								endTell;
							endTell;
							setMethod  #mesquite.parsimony.ParsAncestralStates.ParsAncestralStates;
							tell It;
								setModelSource  #mesquite.parsimony.CurrentParsModels.CurrentParsModels;
								toggleMPRsMode off;
							endTell;
							toggleShowSelectedOnly off;
						endTell;
						setCharacter 2;
						setMapping 1;
						toggleShowLegend on;
						setColorMode 0;
						toggleWeights on;
						setInitialOffsetX -162;
						setInitialOffsetY 4;
						setLegendWidth 142;
						setLegendHeight 209;
						resume ;
						modifyColors  2 1  25 5 255 2 2  5 250 74;
					endTell;
					endTell;
					getTreeDrawCoordinator #mesquite.trees.BasicTreeDrawCoordinator.BasicTreeDrawCoordinator;
					tell It;
						suppress;
						setTreeDrawer  #mesquite.trees.SquareLineTree.SquareLineTree;
						tell It;
							setNodeLocs #mesquite.trees.NodeLocsStandard.NodeLocsStandard;
							tell It;
								branchLengthsToggle off;
								toggleScale on;
								toggleBroadScale off;
								toggleCenter on;
								toggleEven on;
								setFixedTaxonDistance 0;
							endTell;
							setEdgeWidth 4;
							showEdgeLines on;
							orientLeft;
						endTell;
						setBackground White;
						setBranchColor Black;
						showNodeNumbers off;
						showBranchColors on;
						labelBranchLengths off;
						centerBrLenLabels on;
						showBrLensUnspecified on;
						showBrLenLabelsOnTerminals on;
						setBrLenLabelColor 0 0 255;
						setNumBrLenDecimals 6;
						desuppress;
						getEmployee #mesquite.trees.BasicDrawTaxonNames.BasicDrawTaxonNames;
						tell It;
							setColor Black;
							toggleColorPartition off;
							toggleColorAssigned on;
							toggleShadePartition off;
							toggleShowFootnotes on;
							toggleNodeLabels on;
							toggleCenterNodeNames off;
							toggleShowNames on;
							namesAngle ?;
						endTell;
					endTell;
					showWindow;
					getEmployee #mesquite.ornamental.ColorTreeByPartition.ColorTreeByPartition;
					tell It;
						colorByPartition off;
					endTell;
					getEmployee #mesquite.ornamental.DrawTreeAssocDoubles.DrawTreeAssocDoubles;
					tell It;
						setOn on;
						toggleShow consensusFrequency;
						setDigits 4;
						writeAsPercentage off;
						toggleCentred off;
						toggleHorizontal on;
						toggleWhiteEdges on;
						setFontSize 10;
						setOffset 0  0;
					endTell;
					getEmployee #mesquite.ornamental.DrawTreeAssocStrings.DrawTreeAssocStrings;
					tell It;
						setOn on;
						toggleCentred on;
						toggleHorizontal on;
						setFontSize 10;
						setOffset 0  0;
					endTell;
				endTell;
				endTell;
				desuppressEPCResponse;
				getEmployee #mesquite.trees.ColorBranches.ColorBranches;
				tell It;
					setColor Red;
					removeColor off;
				endTell;
				getEmployee #mesquite.ornamental.BranchNotes.BranchNotes;
				tell It;
					setAlwaysOn off;
				endTell;
				getEmployee #mesquite.ornamental.ColorTreeByPartition.ColorTreeByPartition;
				tell It;
					colorByPartition off;
				endTell;
				getEmployee #mesquite.ornamental.DrawTreeAssocDoubles.DrawTreeAssocDoubles;
				tell It;
					setOn on;
					toggleShow consensusFrequency;
					setDigits 4;
					writeAsPercentage off;
					toggleCentred off;
					toggleHorizontal on;
					toggleWhiteEdges on;
					setFontSize 10;
					setOffset 0  0;
				endTell;
				getEmployee #mesquite.ornamental.DrawTreeAssocStrings.DrawTreeAssocStrings;
				tell It;
					setOn on;
					toggleCentred on;
					toggleHorizontal on;
					setFontSize 10;
					setOffset 0  0;
				endTell;
				getEmployee #mesquite.trees.TreeInfoValues.TreeInfoValues;
				tell It;
					panelOpen false;
				endTell;
			endTell;
		endTell;
		getEmployee  #mesquite.charMatrices.BasicDataWindowCoord.BasicDataWindowCoord;
		tell It;
			showDataWindow #8861064169997686004 #mesquite.charMatrices.BasicDataWindowMaker.BasicDataWindowMaker;
			tell It;
				getWindow;
				tell It;
					getTable;
					tell It;
						rowNamesWidth 228;
					endTell;
					setExplanationSize 30;
					setAnnotationSize 40;
					setFontIncAnnot 0;
					setFontIncExp 0;
					setSize 1340 684;
					setLocation 5 22;
					setFont SanSerif;
					setFontSize 10;
					getToolPalette;
					tell It;
						setTool mesquite.charMatrices.BasicDataWindowMaker.BasicDataWindow.ibeam;
					endTell;
					setTool mesquite.charMatrices.BasicDataWindowMaker.BasicDataWindow.ibeam;
					colorCells  #mesquite.charMatrices.NoColor.NoColor;
					colorRowNames  #mesquite.charMatrices.TaxonGroupColor.TaxonGroupColor;
					colorColumnNames  #mesquite.charMatrices.CharGroupColor.CharGroupColor;
					colorText  #mesquite.charMatrices.NoColor.NoColor;
					setBackground White;
					toggleShowNames on;
					toggleShowTaxonNames on;
					toggleTight off;
					toggleThinRows off;
					toggleShowChanges on;
					toggleSeparateLines off;
					toggleShowStates on;
					toggleAutoWCharNames on;
					toggleAutoTaxonNames off;
					toggleShowDefaultCharNames off;
					toggleConstrainCW on;
					toggleBirdsEye off;
					toggleShowPaleGrid off;
					toggleShowPaleCellColors off;
					toggleShowPaleExcluded off;
					togglePaleInapplicable on;
					toggleShowBoldCellText off;
					toggleAllowAutosize on;
					toggleColorsPanel off;
					toggleDiagonal on;
					setDiagonalHeight 80;
					toggleLinkedScrolling on;
					toggleScrollLinkedTables off;
				endTell;
				showWindow;
				getWindow;
				tell It;
					forceAutosize;
				endTell;
				getEmployee #mesquite.charMatrices.ColorByState.ColorByState;
				tell It;
					setStateLimit 9;
					toggleUniformMaximum on;
				endTell;
				getEmployee #mesquite.charMatrices.ColorCells.ColorCells;
				tell It;
					setColor Red;
					removeColor off;
				endTell;
				getEmployee #mesquite.categ.StateNamesStrip.StateNamesStrip;
				tell It;
					showStrip off;
				endTell;
				getEmployee #mesquite.charMatrices.AnnotPanel.AnnotPanel;
				tell It;
					togglePanel on;
				endTell;
				getEmployee #mesquite.charMatrices.CharReferenceStrip.CharReferenceStrip;
				tell It;
					showStrip off;
				endTell;
				getEmployee #mesquite.charMatrices.QuickKeySelector.QuickKeySelector;
				tell It;
					autotabOff;
				endTell;
				getEmployee #mesquite.charMatrices.SelSummaryStrip.SelSummaryStrip;
				tell It;
					showStrip off;
				endTell;
				getEmployee #mesquite.categ.SmallStateNamesEditor.SmallStateNamesEditor;
				tell It;
					panelOpen true;
				endTell;
			endTell;
		endTell;
		endTell;
end;
