# Supplementary material for: Maternal care in Acanthosomatinae (Insecta: Heteroptera: Acanthosomatidae)—correlated evolution with morphological change
Source: BMC Evol Biol. 2015 Nov 19;15:258. doi: 10.1186/s12862-015-0537-4 (PMC4653913; doi:10.1186/s12862-015-0537-4)
Supplement: Additional file 7: — Format: nexus. Title: Data matrix for likelihood reconstruction of ancestral state of the two traits (maternal care and Pendegrast’s organ) on 34 species with confirmed behavior data. (NEX 16 kb) [file 12862_2015_537_MOESM7_ESM.nex]

#NEXUS
[written Thu Nov 05 14:39:39 JST 2015 by Mesquite  version 3.02 (build 681) at agr190-71.hines.hokudai.ac.jp/133.50.190.71]

BEGIN TAXA;
	TITLE acanthosomatid;
	DIMENSIONS NTAX=34;
	TAXLABELS
		Acanthosoma_expansum Lindbergicoris_gramineus Acanthosoma_denticaudum Acanthosoma_firmatum Acanthosoma_forficula Acanthosoma_h._haemorrhoidale Acanthosoma_h._angulatum Acanthosoma_spinicolle Acanthosoma_asahinai Acanthosoma_labiduroides Sastragala_esakii 'Sastragala sp. (javanensis complex)' Sastragala_scutellata Cyphostethus_tristriatus Elasmostethus_nubilus Elasmostethus_rotundus Elasmostethus_brevis Elasmostethus_humeralis Elasmostethus_interstinctus Elasmostethus_kerzhneri Elasmucha_amurensis Elasmucha_fieberi Elasmucha_lateralis 'Elasmucha sp. (Taiwan)' Elasmucha_grisea Elasmucha_dorsalis Elasmucha_putoni Elasmucha_bovilla Elasmucha_lineatum Elasmucha_ferrugata Elasmucha_signoreti Elasmucha_nipponica Sinopla_perpunctatus Ditomotarsus_hyadesi 
	;

END;


BEGIN CHARACTERS;
	TITLE  Character_Matrix;
	LINK TAXA = acanthosomatid;
	DIMENSIONS  NCHAR=2;
	FORMAT DATATYPE = STANDARD GAP = - MISSING = ? SYMBOLS = "  0 1 2";
	CHARSTATELABELS 
		1 maternal_care /  absent present, 2 'Pendergrast''s organ' /  absent present reduced ; 
	MATRIX
	Acanthosoma_expansum                 01
	Lindbergicoris_gramineus             01
	Acanthosoma_denticaudum              01
	Acanthosoma_firmatum                 12
	Acanthosoma_forficula                01
	Acanthosoma_h._haemorrhoidale        01
	Acanthosoma_h._angulatum             01
	Acanthosoma_spinicolle               01
	Acanthosoma_asahinai                 01
	Acanthosoma_labiduroides             01
	Sastragala_esakii                    10
	'Sastragala sp. (javanensis complex)'10
	Sastragala_scutellata                10
	Cyphostethus_tristriatus             01
	Elasmostethus_nubilus                01
	Elasmostethus_rotundus               01
	Elasmostethus_brevis                 01
	Elasmostethus_humeralis              01
	Elasmostethus_interstinctus          01
	Elasmostethus_kerzhneri              01
	Elasmucha_amurensis                  10
	Elasmucha_fieberi                    10
	Elasmucha_lateralis                  10
	'Elasmucha sp. (Taiwan)'             10
	Elasmucha_grisea                     10
	Elasmucha_dorsalis                   10
	Elasmucha_putoni                     10
	Elasmucha_bovilla                    10
	Elasmucha_lineatum                   10
	Elasmucha_ferrugata                  10
	Elasmucha_signoreti                  10
	Elasmucha_nipponica                  10
	Sinopla_perpunctatus                 12
	Ditomotarsus_hyadesi                 01

;

END;

BEGIN TAXA;
	TITLE Associates;
	DIMENSIONS NTAX=1;
	TAXLABELS
		associate_1 
	;

END;


BEGIN ASSUMPTIONS;
	TYPESET * UNTITLED   =  unord:  1 -  2;

END;

BEGIN MESQUITECHARMODELS;
	ProbModelSet * UNTITLED   =  'Mk1 (est.)':  1 -  2;
END;

BEGIN TaxaAssociation;
TITLE Taxa_Association;
TAXA acanthosomatid ,  Associates;
ASSOCIATES 

	Acanthosoma_expansum /  associate_1

;

END;


Begin MESQUITE;
		MESQUITESCRIPTVERSION 2;
		TITLE AUTO;
		tell ProjectCoordinator;
		timeSaved 1446701979986;
		getEmployee #mesquite.minimal.ManageTaxa.ManageTaxa;
		tell It;
			setID 0 4138240659173383559;
			setID 1 6920637162819144430;
		endTell;
		getEmployee #mesquite.charMatrices.ManageCharacters.ManageCharacters;
		tell It;
			setID 0 8861064169997686004;
			mqVersion 302;
			checksumv 0 3 489143285 null  getNumChars 2 numChars 2 getNumTaxa 34 numTaxa 34   short true   bits 7   states 7   sumSquaresStatesOnly 200.0 sumSquares 200.0 longCompressibleToShort false usingShortMatrix true   NumFiles 1 NumMatrices 1;
			mqVersion;
		endTell;
		getWindow;
		tell It;
			suppress;
			setResourcesState false false 100;
			setPopoutState 400;
			setExplanationSize 0;
			setAnnotationSize 0;
			setFontIncAnnot 0;
			setFontIncExp 0;
			setSize 1194 737;
			setLocation 96 39;
			setFont SanSerif;
			setFontSize 10;
			getToolPalette;
			tell It;
			endTell;
			desuppress;
		endTell;
		getEmployee  #mesquite.trees.BasicTreeWindowCoord.BasicTreeWindowCoord;
		tell It;
			makeTreeWindow #4138240659173383559  #mesquite.trees.BasicTreeWindowMaker.BasicTreeWindowMaker;
			tell It;
				suppressEPCResponse;
				setTreeSource  #mesquite.trees.ManyTreesFromFile.ManyTreesFromFile;
				tell It;
					setFilePath '../aca34.nex.con.tre' remain ;
					toggleReread on;
					toggleLive on;
				endTell;
				setAssignedID 1320.1445345379768.4981086387971774701;
				getTreeWindow;
				tell It;
					setExplanationSize 30;
					setAnnotationSize 20;
					setFontIncAnnot 0;
					setFontIncExp 0;
					setSize 1094 665;
					setLocation 96 39;
					setFont SanSerif;
					setFontSize 10;
					getToolPalette;
					tell It;
						setTool mesquite.trees.BasicTreeWindowMaker.BasicTreeWindow.arrow;
					endTell;
					getTreeDrawCoordinator #mesquite.trees.BasicTreeDrawCoordinator.BasicTreeDrawCoordinator;
				tell It;
					suppress;
					setTreeDrawer  #mesquite.trees.SquareLineTree.SquareLineTree;
					tell It;
						setNodeLocs #mesquite.trees.NodeLocsStandard.NodeLocsStandard;
						tell It;
							branchLengthsToggle off;
							toggleScale on;
							toggleBroadScale off;
							toggleCenter on;
							toggleEven on;
							setFixedTaxonDistance 0;
						endTell;
						setEdgeWidth 4;
						showEdgeLines on;
						orientUp;
					endTell;
					setBackground White;
					setBranchColor Black;
					showNodeNumbers off;
					showBranchColors on;
					labelBranchLengths off;
					centerBrLenLabels on;
					showBrLensUnspecified on;
					showBrLenLabelsOnTerminals on;
					setBrLenLabelColor 0 0 255;
					setNumBrLenDecimals 6;
					desuppress;
					getEmployee #mesquite.trees.BasicDrawTaxonNames.BasicDrawTaxonNames;
					tell It;
						setColor Black;
						toggleColorPartition off;
						toggleColorAssigned on;
						toggleShadePartition off;
						toggleShowFootnotes on;
						toggleNodeLabels on;
						toggleCenterNodeNames off;
						toggleShowNames on;
						namesAngle ?;
					endTell;
				endTell;
					setTreeNumber 1;
					setTree '((33:0.05641181625192714,34:0.04734394260406011):0.017766016642739565,(((15:0.009248085581142994,16:0.007921160773125675):0.01784829737447006,(18:0.007921058008987339,(20:0.006341295663458147,(17:0.0008512309760745951,19:0.0003575668572326269):0.00527903490487638):0.006812337352053688):0.01511569861876609):0.03350940162014134,(2:0.06683993524592684,((1:0.05650528064878849,((13:0.0433454791948303,(11:0.02743388721666143,12:0.02942310403452817):0.01700108891959611):0.006095045327989995,((8:0.02120560860156846,(6:0.001670749317854615,7:0.003164920236558991):0.02038791791658919):0.01950930484291343,(5:0.02302038738543777,((3:0.02409272015925379,4:0.02198045759614111):0.009730662132412644,(9:0.01190859041406448,10:0.008519082181549032):0.02561137719500835):0.005215786512496945):0.01240441626123632):0.008931723477066106):0.02065118460443627):0.008738622108274571,(14:0.08620194605904051,(32:0.05734942983421737,((30:0.01488214504707328,31:0.02135724857591814):0.04092722849963906,((28:0.03148136347435662,29:0.02218998678674872):0.0244529624988962,((26:0.006620289253072256,27:0.004376240661525886):0.02702899949207317,((24:0.02837365853220225,25:0.01986801271587953):0.01125251307103299,(23:0.01355743281430101,(21:0.0005905902646459538,22:0.003577553745348318):0.005800023240773527):0.01531946104392576):0.009468815320688637):0.0265937462158315):0.008278805310967708):0.01073194253000419):0.0147934699577977):0.008470195553979092):0.001527356105867879):0.006309304546908328):0.017766016642739565);';
					setDrawingSizeMode 0;
					toggleLegendFloat on;
					scale 0;
					toggleTextOnTree off;
					showWindow;
					newWindowAssistant  #mesquite.trees.MirrorTreeWindowMaker.MirrorTreeWindowMaker;
				tell It;
					getWindow;
					tell It;
						setExplanationSize 30;
						setAnnotationSize 0;
						setFontIncAnnot 0;
						setFontIncExp 0;
						setSize 1094 685;
						setLocation 96 39;
						setFont SanSerif;
						setFontSize 10;
						getToolPalette;
						tell It;
						endTell;
						newAssistantLeft #mesquite.ancstates.TraceCharacterHistory.TraceCharacterHistory;
					tell It;
						suspend ;
						setDisplayMode  #mesquite.ancstates.ShadeStatesOnTree.ShadeStatesOnTree;
						tell It;
							toggleLabels off;
							togglePredictions off;
							toggleGray off;
						endTell;
						setHistorySource  #mesquite.ancstates.RecAncestralStates.RecAncestralStates;
						tell It;
							getCharacterSource  #mesquite.charMatrices.CharSrcCoordObed.CharSrcCoordObed;
							tell It;
								setCharacterSource #mesquite.charMatrices.StoredCharacters.StoredCharacters;
								tell It;
									setTaxa #4138240659173383559;
									setDataSet #8861064169997686004;
								endTell;
							endTell;
							setMethod  #mesquite.stochchar.MargProbAncStates.MargProbAncStates;
							tell It;
								setModelSource  #mesquite.stochchar.CurrentProbModels.CurrentProbModels;
								getEmployee #mesquite.stochchar.zMargLikeCateg.zMargLikeCateg;
								tell It;
									setReportMode Proportional_Likelihoods;
									setRootMode Use_Root_State_Frequencies_as_Prior;
									setDecision 2.0;
									setUnderflowCheckFreq 2;
								endTell;
							endTell;
							toggleShowSelectedOnly off;
						endTell;
						setCharacter 1;
						setMapping 1;
						toggleShowLegend on;
						setColorMode 0;
						toggleWeights on;
						setInitialOffsetX 20;
						setInitialOffsetY 4;
						setLegendWidth 142;
						setLegendHeight 161;
						resume ;
						modifyColors  1 1  255 5 5;
					endTell;
						newAssistantRight #mesquite.ancstates.TraceCharacterHistory.TraceCharacterHistory;
					tell It;
						suspend ;
						setDisplayMode  #mesquite.ancstates.ShadeStatesOnTree.ShadeStatesOnTree;
						tell It;
							toggleLabels off;
							togglePredictions off;
							toggleGray off;
						endTell;
						setHistorySource  #mesquite.ancstates.RecAncestralStates.RecAncestralStates;
						tell It;
							getCharacterSource  #mesquite.charMatrices.CharSrcCoordObed.CharSrcCoordObed;
							tell It;
								setCharacterSource #mesquite.charMatrices.StoredCharacters.StoredCharacters;
								tell It;
									setTaxa #4138240659173383559;
									setDataSet #8861064169997686004;
								endTell;
							endTell;
							setMethod  #mesquite.stochchar.MargProbAncStates.MargProbAncStates;
							tell It;
								setModelSource  #mesquite.stochchar.CurrentProbModels.CurrentProbModels;
								getEmployee #mesquite.stochchar.zMargLikeCateg.zMargLikeCateg;
								tell It;
									setReportMode Proportional_Likelihoods;
									setRootMode Use_Root_State_Frequencies_as_Prior;
									setDecision 2.0;
									setUnderflowCheckFreq 2;
								endTell;
							endTell;
							toggleShowSelectedOnly off;
						endTell;
						setCharacter 2;
						setMapping 1;
						toggleShowLegend on;
						setColorMode 0;
						toggleWeights on;
						setInitialOffsetX -162;
						setInitialOffsetY 4;
						setLegendWidth 142;
						setLegendHeight 177;
						resume ;
						modifyColors  2 1  5 15 255 2 2  5 255 45;
					endTell;
					endTell;
					getTreeDrawCoordinator #mesquite.trees.BasicTreeDrawCoordinator.BasicTreeDrawCoordinator;
					tell It;
						suppress;
						setTreeDrawer  #mesquite.trees.BallsNSticks.BallsNSticks;
						tell It;
							setSpotDiameter 22;
							setEdgeWidth 2;
							orientLeft;
							useDiagonal;
							toggleBallsInternal on;
							toggleCosmic off;
							getEmployee #mesquite.trees.NodeLocsStandard.NodeLocsStandard;
							tell It;
								inhibitStretchToggle off;
								branchLengthsToggle off;
								toggleScale on;
								toggleBroadScale off;
								toggleCenter off;
								toggleEven off;
								setFixedTaxonDistance 0;
							endTell;
						endTell;
						setBackground White;
						setBranchColor Black;
						showNodeNumbers off;
						showBranchColors on;
						labelBranchLengths off;
						centerBrLenLabels on;
						showBrLensUnspecified on;
						showBrLenLabelsOnTerminals on;
						setBrLenLabelColor 0 0 255;
						setNumBrLenDecimals 6;
						desuppress;
						getEmployee #mesquite.trees.BasicDrawTaxonNames.BasicDrawTaxonNames;
						tell It;
							setColor Black;
							toggleColorPartition off;
							toggleColorAssigned on;
							toggleShadePartition off;
							toggleShowFootnotes on;
							toggleNodeLabels on;
							toggleCenterNodeNames off;
							toggleShowNames on;
							namesAngle ?;
						endTell;
					endTell;
					showWindow;
					getEmployee #mesquite.ornamental.ColorTreeByPartition.ColorTreeByPartition;
					tell It;
						colorByPartition off;
					endTell;
					getEmployee #mesquite.ornamental.DrawTreeAssocDoubles.DrawTreeAssocDoubles;
					tell It;
						setOn on;
						toggleShow consensusFrequency;
						setDigits 4;
						writeAsPercentage off;
						toggleCentred off;
						toggleHorizontal on;
						toggleWhiteEdges on;
						setFontSize 10;
						setOffset 0  0;
					endTell;
					getEmployee #mesquite.ornamental.DrawTreeAssocStrings.DrawTreeAssocStrings;
					tell It;
						setOn on;
						toggleCentred on;
						toggleHorizontal on;
						setFontSize 10;
						setOffset 0  0;
					endTell;
				endTell;
				endTell;
				desuppressEPCResponse;
				getEmployee #mesquite.trees.ColorBranches.ColorBranches;
				tell It;
					setColor Red;
					removeColor off;
				endTell;
				getEmployee #mesquite.ornamental.BranchNotes.BranchNotes;
				tell It;
					setAlwaysOn off;
				endTell;
				getEmployee #mesquite.ornamental.ColorTreeByPartition.ColorTreeByPartition;
				tell It;
					colorByPartition off;
				endTell;
				getEmployee #mesquite.ornamental.DrawTreeAssocDoubles.DrawTreeAssocDoubles;
				tell It;
					setOn on;
					toggleShow consensusFrequency;
					setDigits 4;
					writeAsPercentage off;
					toggleCentred off;
					toggleHorizontal on;
					toggleWhiteEdges on;
					setFontSize 10;
					setOffset 0  0;
				endTell;
				getEmployee #mesquite.ornamental.DrawTreeAssocStrings.DrawTreeAssocStrings;
				tell It;
					setOn on;
					toggleCentred on;
					toggleHorizontal on;
					setFontSize 10;
					setOffset 0  0;
				endTell;
				getEmployee #mesquite.trees.TreeInfoValues.TreeInfoValues;
				tell It;
					panelOpen false;
				endTell;
			endTell;
		endTell;
		getEmployee  #mesquite.charMatrices.BasicDataWindowCoord.BasicDataWindowCoord;
		tell It;
			showDataWindow #8861064169997686004 #mesquite.charMatrices.BasicDataWindowMaker.BasicDataWindowMaker;
			tell It;
				getWindow;
				tell It;
					getTable;
					tell It;
						rowNamesWidth 228;
					endTell;
					setExplanationSize 30;
					setAnnotationSize 40;
					setFontIncAnnot 0;
					setFontIncExp 0;
					setSize 1094 645;
					setLocation 96 39;
					setFont SanSerif;
					setFontSize 10;
					getToolPalette;
					tell It;
						setTool mesquite.charMatrices.BasicDataWindowMaker.BasicDataWindow.ibeam;
					endTell;
					setActive;
					setTool mesquite.charMatrices.BasicDataWindowMaker.BasicDataWindow.ibeam;
					colorCells  #mesquite.charMatrices.NoColor.NoColor;
					colorRowNames  #mesquite.charMatrices.TaxonGroupColor.TaxonGroupColor;
					colorColumnNames  #mesquite.charMatrices.CharGroupColor.CharGroupColor;
					colorText  #mesquite.charMatrices.NoColor.NoColor;
					setBackground White;
					toggleShowNames on;
					toggleShowTaxonNames on;
					toggleTight off;
					toggleThinRows off;
					toggleShowChanges on;
					toggleSeparateLines off;
					toggleShowStates on;
					toggleAutoWCharNames on;
					toggleAutoTaxonNames off;
					toggleShowDefaultCharNames off;
					toggleConstrainCW on;
					toggleBirdsEye off;
					toggleShowPaleGrid off;
					toggleShowPaleCellColors off;
					toggleShowPaleExcluded off;
					togglePaleInapplicable on;
					toggleShowBoldCellText off;
					toggleAllowAutosize on;
					toggleColorsPanel off;
					toggleDiagonal on;
					setDiagonalHeight 80;
					toggleLinkedScrolling on;
					toggleScrollLinkedTables off;
				endTell;
				showWindow;
				getWindow;
				tell It;
					forceAutosize;
				endTell;
				getEmployee #mesquite.charMatrices.ColorByState.ColorByState;
				tell It;
					setStateLimit 9;
					toggleUniformMaximum on;
				endTell;
				getEmployee #mesquite.charMatrices.ColorCells.ColorCells;
				tell It;
					setColor Red;
					removeColor off;
				endTell;
				getEmployee #mesquite.categ.StateNamesStrip.StateNamesStrip;
				tell It;
					showStrip off;
				endTell;
				getEmployee #mesquite.charMatrices.AnnotPanel.AnnotPanel;
				tell It;
					togglePanel off;
				endTell;
				getEmployee #mesquite.charMatrices.CharReferenceStrip.CharReferenceStrip;
				tell It;
					showStrip off;
				endTell;
				getEmployee #mesquite.charMatrices.QuickKeySelector.QuickKeySelector;
				tell It;
					autotabOff;
				endTell;
				getEmployee #mesquite.charMatrices.SelSummaryStrip.SelSummaryStrip;
				tell It;
					showStrip off;
				endTell;
				getEmployee #mesquite.categ.SmallStateNamesEditor.SmallStateNamesEditor;
				tell It;
					panelOpen true;
				endTell;
			endTell;
		endTell;
		endTell;
end;
