# Supplementary material for: Maternal care in Acanthosomatinae (Insecta: Heteroptera: Acanthosomatidae)—correlated evolution with morphological change
Source: BMC Evol Biol. 2015 Nov 19;15:258. doi: 10.1186/s12862-015-0537-4 (PMC4653913; doi:10.1186/s12862-015-0537-4)
Supplement: Additional file 8: — Format: XLS. Title: Data matrix for correlation analysis. Legend: Data matrix for correlation analysis between maternal care and Pendergrast’s organ. Character 1, egg-nymph guarding behaviour (maternal care) [0 = absent, 1 = present]. Character two, Pendergrast’s organ [0 = absent or reduced, see explanation in Methods, 1 = present]. (XLS 31 kb) [file 12862_2015_537_MOESM8_ESM.xls]

## Sheet: 工作表1
Additional file 6. Data matrix for correlation analysis between maternal care and Pendergrast's organ. Character 1, egg-nymph guarding behaviour (maternal care) [0 = absent, 1 = present]. Character 2, Pendergrast's organ [0 = absent or reduced, see explanation in Methods, 1 = present].
Species	character 1	character 2
Acanthosoma asahinai	0	1
Acanthosoma denticaudum	0	1
Acanthosoma expansum	0	1
Acanthosoma firmatum	1	0
Acanthosoma forficula	0	1
Acanthosoma haemorrhoidale haemorrhoidale	0	1
Acanthosoma haemorrhoidale angulatum	0	1
Acanthosoma labiduroides	0	1
Acanthosoma spinicolle	0	1
Cyphostethus tristriatus	0	1
Elasmostethus brevis	0	1
Elasmostethus humeralis	0	1
Elasmostethus interstinctus	0	1
Elasmostethus kerzhneri	0	1
Elasmostethus nubilus	0	1
Elasmostethus rotundus	0	1
Elasmucha amurensis	1	0
Elasmucha bovilla	1	0
Elasmucha dorsalis	1	0
Elasmucha ferrugata	1	0
Elasmucha fieberi	1	0
Elasmucha grisea	1	0
Elasmucha lateralis	1	0
Elasmucha lineata	1	0
Elasmucha nipponica	1	0
Elasmucha putoni	1	0
Elasmucha signoreti	1	0
Elasmucha sp. (Taiwan)	1	0
Lindbergicoris gramineus	0	1
Sastragala esakii	1	0
Sastragala sp. (javanensis complex)	1	0
Sastragala scutellata	1	0
Sinopla perpunctatus	1	0
Ditomotarsus hyadesi	0	1
